# Supplementary material for: Systematic review of Aedes aegypti control trials suggests publication bias related to author disclosure of conflicts of interest
Source: PLoS Negl Trop Dis. 2026 Jan 14;20(1):e0013914. doi: 10.1371/journal.pntd.0013914 (PMC12829951; doi:10.1371/journal.pntd.0013914)
Supplement: S1 Data — Includes three sheets: (1) Main calculation - detailed extraction with pre/post intervention data, (2) MAIN - complete dataset for main analysis, (3) RESTRICTED - dataset limited to studies with explicit COI declarations. Note: Some values were extracted from figures when not reported numerically in text. (XLSX) [file pntd.0013914.s004.xlsx]

## Sheet: Main calculation
Year	Article Title	DOI Link	Intervention	Intervention Brand or approach	Active Ingredient	Multiple entomological outcome variables	Nested treatment variable	% reduction detailed in paper	Treatment_Pre	Treatment_Post	Control_Pre	Control_Post	T_ratio	U_ratio	T/U	H-F_% Reduction	Data_Source	Extraction_Method	Notes
2022	Preventive residual insecticide applications successfully controlled Aedes aegypti in Yucatan, Mexico	http://dx.doi.org/10.1038/s41598-022-26577-1	Targeted indoor residual spraying (TIRS)	Actellic 300CS and SumiShield 50WG	pirimiphos-methyl and clothianidin	adult female Aedes aegypti per house	Actellic 300CS	50–70 %	2.25	1.19	2.85	3.22	0.528889	1.12982	0.468116	53.1884	Figure 2	Used average of weeks 1-5
2022	Preventive residual insecticide applications successfully controlled Aedes aegypti in Yucatan, Mexico	http://dx.doi.org/10.1038/s41598-022-26577-1	Targeted indoor residual spraying (TIRS)	Actellic 300CS and SumiShield 50WG	pirimiphos-methyl and clothianidin	adult female Aedes aegypti per house	SumiShield 50WG	43-63 %	1.6	1.72	2.85	3.22	1.075	1.12982	0.951475	4.85248	Figure 2	Used average of weeks 1-5
2022	Pilot trial using mass field-releases of sterile males produced with the incompatible and sterile insect techniques as part of integrated Aedes aegypti control in Mexico	http://dx.doi.org/10.1371/journal.pntd.0010324	Sterile Insect Technique (SIT) & Incompatible Insect Technique (IIT)	SIT used irradiated males & IIT used Wolbachia-infected males	wAlbB strain.	No. outdoor females/ BG trap			0.81428	0.584	1.6642	1.416	0.717198	0.850859	0.84291	15.709	Figure 3 B	WEEKS 17-23 PRE AND 27-51 POST
2022	Pilot trial using mass field-releases of sterile males produced with the incompatible and sterile insect techniques as part of integrated Aedes aegypti control in Mexico	http://dx.doi.org/10.1371/journal.pntd.0010324	Sterile Insect Technique (SIT) & Incompatible Insect Technique (IIT)	SIT used irradiated males & IIT used Wolbachia-infected males	wAlbB strain.	No indoor females per house		0.9	1.1	0.248	0.6	1.24	0.225455	2.06667	0.109091	89.0909	Figure 3 C	WEEKS 17-23 PRE AND 27-51 POST
2022	Field evaluation of WALS truck-mounted A1 super duty mist sprayer® with VectoBac® WDG against Aedes aegypti (Diptera:Culicidae) populations in Manatee County, Florida	http://dx.doi.org/10.1007/s42452-021-04893-x	Wide Area Larvicide Spraying (WALS) using a truck-mounted A1 Super Duty Mist Sprayer	VectoBac WDG (Valent Biosciences)	Bacillus thuringiensis subsp. israelensis strain AM65-52		females caught in BGS trap	0.77	18	7.1	10.1	7.3	0.394444	0.722772	0.545738	45.4262	FIGURE 8	PRE-WEEKS 21-23 POST 24-38
2022	Field evaluation of WALS truck-mounted A1 super duty mist sprayer® with VectoBac® WDG against Aedes aegypti (Diptera:Culicidae) populations in Manatee County, Florida	http://dx.doi.org/10.1007/s42452-021-04893-x	Wide Area Larvicide Spraying (WALS) using a truck-mounted A1 Super Duty Mist Sprayer	VectoBac WDG (Valent Biosciences)	Bacillus thuringiensis subsp. israelensis strain AM65-52		female and male Ae. aegypti collected from the BG-Sentinel		20.66	7.64	19.66	11	0.369797	0.559512	0.660928	33.9072	FIGURE 9	PRE-WEEKS 21-23 POST 24-38
2022	Field evaluation of WALS truck-mounted A1 super duty mist sprayer® with VectoBac® WDG against Aedes aegypti (Diptera:Culicidae) populations in Manatee County, Florida	http://dx.doi.org/10.1007/s42452-021-04893-x	Wide Area Larvicide Spraying (WALS) using a truck-mounted A1 Super Duty Mist Sprayer	VectoBac WDG (Valent Biosciences)	Bacillus thuringiensis subsp. israelensis strain AM65-52		Average number of females collected (Landing Rate Count, LRC)		2	0.586	1.75	0.934	0.293	0.533714	0.548983	45.1017	FIGURE 10	PRE-WEEKS 21-23 POST 24-38
2022	Larval source reduction with a purpose: Designing and evaluating a household- and school-based intervention in coastal Kenya	http://dx.doi.org/10.1371/journal.pntd.0010199	Community-based , Household and school educational curriculum			Container Index			2.6	2.3	2.3	3.9	0.884615	1.69565	0.521696	47.8304	TABLE 2 PROVIDED THE NUMBER	BASELINE AND POST 12 MONTH
2022	Larval source reduction with a purpose: Designing and evaluating a household- and school-based intervention in coastal Kenya	http://dx.doi.org/10.1371/journal.pntd.0010199	Community-based , Household and school educational curriculum			House Index			19	15	20	21	0.789474	1.05	0.75188	24.812	TABLE 2 PROVIDED THE NUMBER	TABLE 2 PROVIDED THE NUMBER
2022	Evaluation of insecticide treated window curtains and water container covers for dengue vector control in a large-scale cluster-randomized trial in Venezuela	http://dx.doi.org/10.1371/journal.pntd.0010135	Insecticide-treated window curtains (ITCs)	PermaNet and Vestergaard-Frandsen	Deltamethrin	Breteau Index	insecticide treated curtains (ITCs)		24.93	9.42	8.87	12.863	0.377858	1.45017	0.260561	73.9439	TABLE 1 PROVIDED the pre THE NUMBER and Supporting information Table 1 all detail and we avaraged each		we avarage the firt 3 follow up and post treatment
2022	Evaluation of insecticide treated window curtains and water container covers for dengue vector control in a large-scale cluster-randomized trial in Venezuela	http://dx.doi.org/10.1371/journal.pntd.0010135	Insecticide-treated window curtains (ITCs)	PermaNet and Vestergaard-Frandsen	Deltamethrin	Pupae per Person (PPI),	insecticide treated curtains (ITCs)		0.19	0.152	0.14	0.156	0.8	1.11429	0.717949	28.2051	TABLE 1 PROVIDED the pre THE NUMBER and Supporting information Table 1 all detail and we avaraged each
2022	Evaluation of insecticide treated window curtains and water container covers for dengue vector control in a large-scale cluster-randomized trial in Venezuela	http://dx.doi.org/10.1371/journal.pntd.0010135	Insecticide-treated window curtains (ITCs)	PermaNet and Vestergaard-Frandsen	Deltamethrin	House Index	insecticide treated curtains (ITCs)		10.71	6.05	7.24	8.366	0.564893	1.15552	0.488862	51.1138	TABLE 1 PROVIDED the pre THE NUMBER and Supporting information Table 1 all detail and we avaraged each
2022	Evaluation of insecticide treated window curtains and water container covers for dengue vector control in a large-scale cluster-randomized trial in Venezuela	http://dx.doi.org/10.1371/journal.pntd.0010135	Insecticide-treated window curtains (ITCs)	PermaNet and Vestergaard-Frandsen	Deltamethrin	Container Index	insecticide treated curtains (ITCs)		8.62	4.24666	4.32	5.29	0.492652	1.22454	0.402317	59.7683	TABLE 1 PROVIDED the pre THE NUMBER and Supporting information Table 1 all detail and we avaraged each
2022	Evaluation of insecticide treated window curtains and water container covers for dengue vector control in a large-scale cluster-randomized trial in Venezuela	http://dx.doi.org/10.1371/journal.pntd.0010135	Insecticide-treated window curtains (ITCs)	PermaNet and Vestergaard-Frandsen	Deltamethrin	Breteau Index	insecticide-treated water storage jar covers (ITJCs)		19.78	9.34	8.87	12.87	0.472194	1.45096	0.325436	67.4564	TABLE 1 PROVIDED the pre THE NUMBER and Supporting information Table 1 all detail and we avaraged each
2022	Evaluation of insecticide treated window curtains and water container covers for dengue vector control in a large-scale cluster-randomized trial in Venezuela	http://dx.doi.org/10.1371/journal.pntd.0010135	Insecticide-treated window curtains (ITCs)	PermaNet and Vestergaard-Frandsen	Deltamethrin	Pupae per Person (PPI),	insecticide-treated water storage jar covers (ITJCs)		0.15	0.088	0.14	0.156	0.586667	1.11429	0.526496	47.3504	TABLE 1 PROVIDED the pre THE NUMBER and Supporting information Table 1 all detail and we avaraged each
2022	Evaluation of insecticide treated window curtains and water container covers for dengue vector control in a large-scale cluster-randomized trial in Venezuela	http://dx.doi.org/10.1371/journal.pntd.0010135	Insecticide-treated window curtains (ITCs)	PermaNet and Vestergaard-Frandsen	Deltamethrin	House Index	insecticide-treated water storage jar covers (ITJCs)		10.25	4.64	7.24	8.36	0.452683	1.1547	0.392036	60.7964	TABLE 1 PROVIDED the pre THE NUMBER and Supporting information Table 1 all detail and we avaraged each
2022	Evaluation of insecticide treated window curtains and water container covers for dengue vector control in a large-scale cluster-randomized trial in Venezuela	http://dx.doi.org/10.1371/journal.pntd.0010135	Insecticide-treated window curtains (ITCs)	PermaNet and Vestergaard-Frandsen	Deltamethrin	Container Index	insecticide-treated water storage jar covers (ITJCs)		6.59	2.99	4.32	5.29	0.453718	1.22454	0.370522	62.9478	TABLE 1 PROVIDED the pre THE NUMBER and Supporting information Table 1 all detail and we avaraged each
2022	Evaluation of insecticide treated window curtains and water container covers for dengue vector control in a large-scale cluster-randomized trial in Venezuela	http://dx.doi.org/10.1371/journal.pntd.0010135	Insecticide-treated window curtains (ITCs)	PermaNet and Vestergaard-Frandsen	Deltamethrin	Breteau Index	ITC+ITJC	0.45	27.5	5.09	8.87	12.87	0.185091	1.45096	0.127565	87.2435	TABLE 1 PROVIDED the pre THE NUMBER and Supporting information Table 1 all detail and we avaraged each
2022	Evaluation of insecticide treated window curtains and water container covers for dengue vector control in a large-scale cluster-randomized trial in Venezuela	http://dx.doi.org/10.1371/journal.pntd.0010135	Insecticide-treated window curtains (ITCs)	PermaNet and Vestergaard-Frandsen	Deltamethrin	Pupae per Person (PPI),	ITC+ITJC	0.63	0.33	0.01	0.14	0.156	0.030303	1.11429	0.027195	97.2805	TABLE 1 PROVIDED the pre THE NUMBER and Supporting information Table 1 all detail and we avaraged each
2022	Evaluation of insecticide treated window curtains and water container covers for dengue vector control in a large-scale cluster-randomized trial in Venezuela	http://dx.doi.org/10.1371/journal.pntd.0010135	Insecticide-treated window curtains (ITCs)	PermaNet and Vestergaard-Frandsen	Deltamethrin	House Index	ITC+ITJC	0.36	12.67	3.44	7.24	8.36	0.271507	1.1547	0.235133	76.4867	TABLE 1 PROVIDED the pre THE NUMBER and Supporting information Table 1 all detail and we avaraged each
2022	Evaluation of insecticide treated window curtains and water container covers for dengue vector control in a large-scale cluster-randomized trial in Venezuela	http://dx.doi.org/10.1371/journal.pntd.0010135	Insecticide-treated window curtains (ITCs)	PermaNet and Vestergaard-Frandsen	Deltamethrin	Container Index	ITC+ITJC	0.5	9.79	1.85	4.32	5.29	0.188968	1.22454	0.154318	84.5682	TABLE 1 PROVIDED the pre THE NUMBER and Supporting information Table 1 all detail and we avaraged each
2021	Protective effect of house screening against indoor Aedes aegypti in Merida, Mexico: A cluster randomised controlled trial	http://dx.doi.org/10.1111/tmi.13680	Physical barrier		No insecticides used	Houses positive for Aedes females		0.71	0.24	0.19	0.27	0.3	0.791667	1.11111	0.7125	28.75	Table 1	pre dry season and post rainy season
2021	Protective effect of house screening against indoor Aedes aegypti in Merida, Mexico: A cluster randomised controlled trial		Physical barrier		No insecticides used	Number of female Aedes per house			0.57	0.34	0.41	0.69	0.596491	1.68293	0.354437	64.5563	Table 1	pre dry season and post rainy season
2021	Releasing incompatible males drives strong suppression across populations of wild and Wolbachia-carrying Aedes aegypti in Australia	http://dx.doi.org/10.1073/pnas.2106828118	Incompatible Insect Technique (IIT	incompatible male mosquitoes	wAlbB2-F4 strain		Mourilyan T1	Above 80%	0.51	0.34	0.5	0.4803	0.666667	0.9606	0.694011	30.5989	Figure 3	used avarage of pre and post all
2021	Releasing incompatible males drives strong suppression across populations of wild and Wolbachia-carrying Aedes aegypti in Australia	http://dx.doi.org/10.1073/pnas.2106828118	Incompatible Insect Technique (IIT	incompatible male mosquitoes	wAlbB2-F4 strain		South Johnstone T2		0.31	0.229	0.19	0.1638	0.73871	0.862105	0.856867	14.3133	Figure 3	used avarage of pre and post all
2021	Releasing incompatible males drives strong suppression across populations of wild and Wolbachia-carrying Aedes aegypti in Australia	http://dx.doi.org/10.1073/pnas.2106828118	Incompatible Insect Technique (IIT	incompatible male mosquitoes	wAlbB2-F4 strain		Goondi Bend T3		0.48	0.228	0.18	0.2726	0.475	1.51444	0.313646	68.6354	Figure 3	used avarage of pre and post all
2021	Novel Sterile Insect Technology Program Results in Suppression of a Field Mosquito Population and Subsequently to Reduced Incidence of Dengue	http://dx.doi.org/10.1093/infdis/jiab049	Sterile Insect Technique (SIT)	natural vector control (NVC)	Double-stranded RNA (dsRNA) targeting the polypyrimidine tract binding (PTB) protein gene	larvae		0.914	8.9	12.54	10.2	48.37	1.40899	4.74216	0.29712	70.288	figure 3B larve control	FIRS 5 AS PRE AND FROM 6-29
2021	Insecticide-treated house screening protects against Zika-infected Aedes aegypti in Merida, Mexico	http://dx.doi.org/10.1371/journal.pntd.0009005	Insecticide-treated house screening (ITS)	Long-lasting insecticide treated nets (LLINs	Alpha-cypermethrin 0.55% w/w incorporated into the LLIN screening	Houses positive for Aedes females 6 Month			0.01	0.1	0.03	0.43	10	14.3333	0.697674	30.2326	Table 1 provided all the 6 an 9 and 12 months plus baseline(pre)
2021	Insecticide-treated house screening protects against Zika-infected Aedes aegypti in Merida, Mexico	http://dx.doi.org/10.1371/journal.pntd.0009005	Insecticide-treated house screening (ITS)	Long-lasting insecticide treated nets (LLINs	Alpha-cypermethrin 0.55% w/w incorporated into the LLIN screening	Houses positive for Aedes females. 12 Months			0.01	0.04	0.03	0.17	4	5.66667	0.705882	29.4118	Table 1 provided all the 6 an 9 and 12 months plus baseline(pre)
2021	Insecticide-treated house screening protects against Zika-infected Aedes aegypti in Merida, Mexico	http://dx.doi.org/10.1371/journal.pntd.0009005	Insecticide-treated house screening (ITS)	Long-lasting insecticide treated nets (LLINs	Alpha-cypermethrin 0.55% w/w incorporated into the LLIN screening	Number of female Aedes per house. 6 months		0.85	0.01	0.12	0.07	0.97	12	13.8571	0.865979	13.4021	Table 1 provided all the 6 an 9 and 12 months plus baseline(pre)
2021	Insecticide-treated house screening protects against Zika-infected Aedes aegypti in Merida, Mexico	http://dx.doi.org/10.1371/journal.pntd.0009005	Insecticide-treated house screening (ITS)	Long-lasting insecticide treated nets (LLINs	Alpha-cypermethrin 0.55% w/w incorporated into the LLIN screening	Number of female Aedes per house 12 months		0.76	0.01	0.04	0.07	0.21	4	3	1.33333	-33.3333	Table 1 provided all the 6 an 9 and 12 months plus baseline(pre)
2021	Variable coverage in an Autocidal Gravid Ovitrap intervention impacts efficacy of Aedes aegypti control	http://dx.doi.org/10.1111/1365-2664.13951	Autocidal Gravid Ovitrap (AGO)				Low income year 1	0.77	0.5	1.04	0.8	0.44	2.08	0.55	3.78182	-278.182	Figure 2, pre and post estimate and avarage
2021	Variable coverage in an Autocidal Gravid Ovitrap intervention impacts efficacy of Aedes aegypti control	http://dx.doi.org/10.1111/1365-2664.13951	Autocidal Gravid Ovitrap (AGO)				Low income year 2	2017(17%)	0.25	0.75	0.25	0.9	3	3.6	0.833333	16.6667	Figure 2, pre and post estimate and avarage
2021	Variable coverage in an Autocidal Gravid Ovitrap intervention impacts efficacy of Aedes aegypti control	http://dx.doi.org/10.1111/1365-2664.13951	Autocidal Gravid Ovitrap (AGO)				Middle Income year1	2018 ( 57%)	0.25	0.25	0.1	1.1	1	11	0.0909091	90.9091	Figure 2, pre and post estimate and avarage
2021	Variable coverage in an Autocidal Gravid Ovitrap intervention impacts efficacy of Aedes aegypti control	http://dx.doi.org/10.1111/1365-2664.13951	Autocidal Gravid Ovitrap (AGO)				Middle Income year2	2018 ( 57%)	0.25	0.3	0.6	0.8	1.2	1.33333	0.9	10	Figure 2, pre and post estimate and avarage
2021	An evaluation of Bacillus thuringiensis israelensis (AM65-52) treatment for the control of Aedes aegypti using vehicle-mounted WALS® application in a densely populated urban area of Puerto Rico	http://dx.doi.org/10.1002/ps.6227	Wide Area Larvicide Spraying (WALS)	VectoBac® WDG, trademarked by Valent Biosciences LLC,	Bacillus thuringiensis israelensis (Bti) strain AM65-52, name VectoBac® WDG		SITE 1	0.62	8.7	3.88	9.3	7.78	0.445977	0.836559	0.533109	46.6891	Figure 4 pre-oct-nov and post dec -may
2021	An evaluation of Bacillus thuringiensis israelensis (AM65-52) treatment for the control of Aedes aegypti using vehicle-mounted WALS® application in a densely populated urban area of Puerto Rico	http://dx.doi.org/10.1002/ps.6227	Wide Area Larvicide Spraying (WALS)	VectoBac® WDG, trademarked by Valent Biosciences LLC,	Bacillus thuringiensis israelensis (Bti) strain AM65-52, name VectoBac® WDG		SITE 2	0.28	9.8	5.666	9.5	7.666	0.578163	0.806947	0.716482	28.3518	Figure 4 pre-oct-nov and post dec -may
2021	Sterile Insect Technique: Successful Suppression of an Aedes aegypti Field Population in Cuba	http://dx.doi.org/10.3390/insects12050469	Sterile Insect Technique (SIT)		sterilize the male mosquitoes				13.5	14.23	13.57	24.7	1.05407	1.82019	0.579101	42.0899	Figure WEEKS 8-15pre-AND WEEKS 15-35 post	WE USED AVARAGE
2021	The entomological impact of passive metofluthrin emanators against indoor Aedes aegypti: A randomized field trial	http://dx.doi.org/10.1371/journal.pntd.0009036	Spatial repellent/emanators releasing volatile insecticide	Metofluthrin emanators (Sumitomo Chemical Company)	Metofluthrin (10% w/w)			0.58	1.8	1.93	2.2	4.25	1.07222	1.93182	0.555033	44.4967	FIGURE 3B	B AS BASE LINE AND FROM P1-P7 AVARAGE AS POST
2021	DengueChat: A Social and Software Platform for Community-based Arbovirus Vector Control	http://dx.doi.org/10.4269/ajtmh.20-0808	Community-based engagement and education	DengueChat platform combining technology and face-to-face community organization	Interactive social software platform (DengueChat)	House index	Mid-Study 3 month	0.71	31.6	4.7	31.6	12.1	0.148734	0.382911	0.38843	61.157	SUPPLEMENT TABLE 1	BASELINE IS AND 3MONTH AND 1 YEAR
2021	DengueChat: A Social and Software Platform for Community-based Arbovirus Vector Control	http://dx.doi.org/10.4269/ajtmh.20-0808	Community-based engagement and education	DengueChat platform combining technology and face-to-face community organization	Interactive social software platform (DengueChat)	House index	Exit 1 YEAR		31.6	4.2	31.6	14.3	0.132911	0.452532	0.293706	70.6294	SUPPLEMENT TABLE 1	BASELINE IS AND 3MONTH AND 1 YEAR
2021	DengueChat: A Social and Software Platform for Community-based Arbovirus Vector Control		Community-based engagement and education	DengueChat platform combining technology and face-to-face community organization	Interactive social software platform (DengueChat)	House index	Post-Study 2 years		31.6	3.2	31.6	20.8	0.101266	0.658228	0.153846	84.6154	SUPPLEMENT TABLE 1	BASELINE IS AND 3MONTH AND 1 YEAR
2021	DengueChat: A Social and Software Platform for Community-based Arbovirus Vector Control	http://dx.doi.org/10.4269/ajtmh.20-0808	Community-based engagement and education	DengueChat platform combining technology and face-to-face community organization	Interactive social software platform (DengueChat)	Container index	Mid-Study 3 month	0.83	14.4	1.2	14.3	4.1	0.0833333	0.286713	0.29065	70.935	SUPPLEMENT TABLE 1	BASELINE IS AND 3MONTH AND 1 YEAR
2021	DengueChat: A Social and Software Platform for Community-based Arbovirus Vector Control	http://dx.doi.org/10.4269/ajtmh.20-0808	Community-based engagement and education	DengueChat platform combining technology and face-to-face community organization	Interactive social software platform (DengueChat)	Container index	Exit 1 YEAR		14.4	0.9	14.3	5.6	0.0625	0.391608	0.159598	84.0402	SUPPLEMENT TABLE 1	BASELINE IS AND 3MONTH AND 1 YEAR
2021	DengueChat: A Social and Software Platform for Community-based Arbovirus Vector Control	http://dx.doi.org/10.4269/ajtmh.20-0808	Community-based engagement and education	DengueChat platform combining technology and face-to-face community organization	Interactive social software platform (DengueChat)	Container index	Post-Study 2 years		14.3	0.8	14.3	7.7	0.0559441	0.538462	0.103896	89.6104	SUPPLEMENT TABLE 1	BASELINE IS AND 3MONTH AND 1 YEAR
2021	DengueChat: A Social and Software Platform for Community-based Arbovirus Vector Control	http://dx.doi.org/10.4269/ajtmh.20-0808	Community-based engagement and education	DengueChat platform combining technology and face-to-face community organization	Interactive social software platform (DengueChat)	Breteau index	Mid-Study 3 month	0.75	59.1	4.7	59.1	16.3	0.0795262	0.275804	0.288344	71.1656	SUPPLEMENT TABLE 1	BASELINE IS AND 3MONTH AND 1 YEAR
2021	DengueChat: A Social and Software Platform for Community-based Arbovirus Vector Control	http://dx.doi.org/10.4269/ajtmh.20-0808	Community-based engagement and education	DengueChat platform combining technology and face-to-face community organization	Interactive social software platform (DengueChat)	Breteau index	Exit 1 YEAR		59.1	4.7	59.1	18.9	0.0795262	0.319797	0.248677	75.1323	SUPPLEMENT TABLE 1	BASELINE IS AND 3MONTH AND 1 YEAR
2021	DengueChat: A Social and Software Platform for Community-based Arbovirus Vector Control	http://dx.doi.org/10.4269/ajtmh.20-0808	Community-based engagement and education	DengueChat platform combining technology and face-to-face community organization	Interactive social software platform (DengueChat)	Breteau index	Post-Study 2 years		59.1	3.2	59.1	29.2	0.0541455	0.494078	0.109589	89.0411	SUPPLEMENT TABLE 1	BASELINE IS AND 3MONTH AND 1 YEAR
2021	DengueChat: A Social and Software Platform for Community-based Arbovirus Vector Control	http://dx.doi.org/10.4269/ajtmh.20-0808	Community-based engagement and education	DengueChat platform combining technology and face-to-face community organization	Interactive social software platform (DengueChat)	Pupae per Container	Mid-Study 3 month	0.99	77.4	4.9	77.4	11.4	0.0633075	0.147287	0.429825	57.0175	SUPPLEMENT TABLE 1	BASELINE IS AND 3MONTH AND 1 YEAR
2021	DengueChat: A Social and Software Platform for Community-based Arbovirus Vector Control	http://dx.doi.org/10.4269/ajtmh.20-0808	Community-based engagement and education	DengueChat platform combining technology and face-to-face community organization	Interactive social software platform (DengueChat)	Pupae per Container	Exit 1 YEAR		77.4	0.5	77.4	48.8	0.00645995	0.630491	0.0102459	98.9754	SUPPLEMENT TABLE 1	BASELINE IS AND 3MONTH AND 1 YEAR
2021	DengueChat: A Social and Software Platform for Community-based Arbovirus Vector Control	http://dx.doi.org/10.4269/ajtmh.20-0808	Community-based engagement and education	DengueChat platform combining technology and face-to-face community organization	Interactive social software platform (DengueChat)	Pupae per Container	Post-Study 2 years		77.4	0.4	77.4	71.2	0.00516796	0.919897	0.00561798	99.4382	SUPPLEMENT TABLE 1	BASELINE IS AND 3MONTH AND 1 YEAR
2021	DengueChat: A Social and Software Platform for Community-based Arbovirus Vector Control	http://dx.doi.org/10.4269/ajtmh.20-0808	Community-based engagement and education	DengueChat platform combining technology and face-to-face community organization	Interactive social software platform (DengueChat)	Pupae per household	Mid-Study 3 month	0.99	18.8	1.2	18.8	2.9	0.0638298	0.154255	0.413793	58.6207	SUPPLEMENT TABLE 1	BASELINE IS AND 3MONTH AND 1 YEAR
2021	DengueChat: A Social and Software Platform for Community-based Arbovirus Vector Control	http://dx.doi.org/10.4269/ajtmh.20-0808	Community-based engagement and education	DengueChat platform combining technology and face-to-face community organization	Interactive social software platform (DengueChat)	Pupae per household	Exit 1 YEAR		18.8	0.1	18.8	14.4	0.00531915	0.765957	0.00694444	99.3056	SUPPLEMENT TABLE 1	BASELINE IS AND 3MONTH AND 1 YEAR
2021	DengueChat: A Social and Software Platform for Community-based Arbovirus Vector Control	http://dx.doi.org/10.4269/ajtmh.20-0808	Community-based engagement and education	DengueChat platform combining technology and face-to-face community organization	Interactive social software platform (DengueChat)	Pupae per household	Post-Study 2 years		18.8	0.1	18.8	18.7	0.00531915	0.994681	0.00534759	99.4652	SUPPLEMENT TABLE 1	BASELINE IS AND 3MONTH AND 1 YEAR
2021	Field Efficacy of Larvivorous Fish and Pyriproxyfen Combined with Community Engagement on Dengue Vectors in Cambodia: A Randomized Controlled Trial	http://dx.doi.org/10.4269/ajtmh.20-1088	Biological , Chemical control	Larvivorous guppy fish Sumilarv® 2MR. (PPF matrix release formulation) AND COMBI activities	Pyriproxyfen (PPF)	adult female Aedes	Guppies. Dry season		9	11	10	20	1.22222	2	0.611111	38.8889	Table 3 both baseline and post
2021	Field Efficacy of Larvivorous Fish and Pyriproxyfen Combined with Community Engagement on Dengue Vectors in Cambodia: A Randomized Controlled Trial	http://dx.doi.org/10.4269/ajtmh.20-1088	Biological , Chemical control	Larvivorous guppy fish Sumilarv® 2MR. (PPF matrix release formulation) AND COMBI activities	Pyriproxyfen (PPF)	adult female Aedes	Guppies. Light rain		9	29	10	75	3.22222	7.5	0.42963	57.037	Table 3 both baseline and post
2021	Field Efficacy of Larvivorous Fish and Pyriproxyfen Combined with Community Engagement on Dengue Vectors in Cambodia: A Randomized Controlled Trial	http://dx.doi.org/10.4269/ajtmh.20-1088	Biological , Chemical control	Larvivorous guppy fish Sumilarv® 2MR. (PPF matrix release formulation) AND COMBI activities	Pyriproxyfen (PPF)	adult female Aedes	Guppies. Heavy rain		9	12	10	10	1.33333	1	1.33333	-33.3333	Table 3 both baseline and post
2021	Field Efficacy of Larvivorous Fish and Pyriproxyfen Combined with Community Engagement on Dengue Vectors in Cambodia: A Randomized Controlled Trial	http://dx.doi.org/10.4269/ajtmh.20-1088	Biological , Chemical control	Larvivorous guppy fish Sumilarv® 2MR. (PPF matrix release formulation) AND COMBI activities	Pyriproxyfen (PPF)	adult female Aedes	Guppies + PPF. Dry season		11	14	10	20	1.27273	2	0.636364	36.3636	Table 3 both baseline and post
2021	Field Efficacy of Larvivorous Fish and Pyriproxyfen Combined with Community Engagement on Dengue Vectors in Cambodia: A Randomized Controlled Trial	http://dx.doi.org/10.4269/ajtmh.20-1088	Biological , Chemical control	Larvivorous guppy fish Sumilarv® 2MR. (PPF matrix release formulation) AND COMBI activities	Pyriproxyfen (PPF)	adult female Aedes	Guppies + PPF. Light rain		11	35	10	75	3.18182	7.5	0.424242	57.5758	Table 3 both baseline and post
2021	Field Efficacy of Larvivorous Fish and Pyriproxyfen Combined with Community Engagement on Dengue Vectors in Cambodia: A Randomized Controlled Trial	http://dx.doi.org/10.4269/ajtmh.20-1088	Biological , Chemical control	Larvivorous guppy fish Sumilarv® 2MR. (PPF matrix release formulation) AND COMBI activities	Pyriproxyfen (PPF)	adult female Aedes	Guppies + PPF. Heavy rain		11	8	10	10	0.727273	1	0.727273	27.2727	Table 3 both baseline and post
2021	Field Efficacy of Larvivorous Fish and Pyriproxyfen Combined with Community Engagement on Dengue Vectors in Cambodia: A Randomized Controlled Trial	http://dx.doi.org/10.4269/ajtmh.20-1088	Biological , Chemical control	Larvivorous guppy fish Sumilarv® 2MR. (PPF matrix release formulation) AND COMBI activities	Pyriproxyfen (PPF)	Breateau index	Guppies. Dry season		91	48	62	88	0.527473	1.41935	0.371628	62.8372	Table 4 both baaseline and post
2021	Field Efficacy of Larvivorous Fish and Pyriproxyfen Combined with Community Engagement on Dengue Vectors in Cambodia: A Randomized Controlled Trial	http://dx.doi.org/10.4269/ajtmh.20-1088	Biological , Chemical control	Larvivorous guppy fish Sumilarv® 2MR. (PPF matrix release formulation) AND COMBI activities	Pyriproxyfen (PPF)	Breateau index	Guppies. Light rain		91	81	62	130	0.89011	2.09677	0.424514	57.5486	Table 4 both baaseline and post
2021	Field Efficacy of Larvivorous Fish and Pyriproxyfen Combined with Community Engagement on Dengue Vectors in Cambodia: A Randomized Controlled Trial	http://dx.doi.org/10.4269/ajtmh.20-1088	Biological , Chemical control	Larvivorous guppy fish Sumilarv® 2MR. (PPF matrix release formulation) AND COMBI activities	Pyriproxyfen (PPF)	Breateau index	Guppies. Heavy rain		91	51	62	58	0.56044	0.935484	0.599091	40.0909	Table 4 both baaseline and post
2021	Field Efficacy of Larvivorous Fish and Pyriproxyfen Combined with Community Engagement on Dengue Vectors in Cambodia: A Randomized Controlled Trial	http://dx.doi.org/10.4269/ajtmh.20-1088	Biological , Chemical control	Larvivorous guppy fish Sumilarv® 2MR. (PPF matrix release formulation) AND COMBI activities	Pyriproxyfen (PPF)	Breateau index	Guppies + PPF. Dry season		69	54	62	88	0.782609	1.41935	0.551383	44.8617	Table 4 both baaseline and post
2021	Field Efficacy of Larvivorous Fish and Pyriproxyfen Combined with Community Engagement on Dengue Vectors in Cambodia: A Randomized Controlled Trial	http://dx.doi.org/10.4269/ajtmh.20-1088	Biological , Chemical control	Larvivorous guppy fish Sumilarv® 2MR. (PPF matrix release formulation) AND COMBI activities	Pyriproxyfen (PPF)	Breateau index	Guppies + PPF. Light rain		69	74	62	130	1.07246	2.09677	0.511483	48.8517	Table 4 both baaseline and post
2021	Field Efficacy of Larvivorous Fish and Pyriproxyfen Combined with Community Engagement on Dengue Vectors in Cambodia: A Randomized Controlled Trial	http://dx.doi.org/10.4269/ajtmh.20-1088	Biological , Chemical control	Larvivorous guppy fish Sumilarv® 2MR. (PPF matrix release formulation) AND COMBI activities	Pyriproxyfen (PPF)	Breateau index	Guppies + PPF. Heavy rain		69	45	62	58	0.652174	0.935484	0.697151	30.2849	Table 4 both baaseline and post
2021	Field Efficacy of Larvivorous Fish and Pyriproxyfen Combined with Community Engagement on Dengue Vectors in Cambodia: A Randomized Controlled Trial	http://dx.doi.org/10.4269/ajtmh.20-1088	Biological , Chemical control	Larvivorous guppy fish Sumilarv® 2MR. (PPF matrix release formulation) AND COMBI activities	Pyriproxyfen (PPF)	Pupae per person	Guppies. Dry season		4	0.3	0.9	1	0.075	1.11111	0.0675	93.25	Table 4 both baaseline and post
2021	Field Efficacy of Larvivorous Fish and Pyriproxyfen Combined with Community Engagement on Dengue Vectors in Cambodia: A Randomized Controlled Trial	http://dx.doi.org/10.4269/ajtmh.20-1088	Biological , Chemical control	Larvivorous guppy fish Sumilarv® 2MR. (PPF matrix release formulation) AND COMBI activities	Pyriproxyfen (PPF)	Pupae per person	Guppies. Light rain		4	1.2	0.9	2.2	0.3	2.44444	0.122727	87.7273	Table 4 both baaseline and post
2021	Field Efficacy of Larvivorous Fish and Pyriproxyfen Combined with Community Engagement on Dengue Vectors in Cambodia: A Randomized Controlled Trial	http://dx.doi.org/10.4269/ajtmh.20-1088	Biological , Chemical control	Larvivorous guppy fish Sumilarv® 2MR. (PPF matrix release formulation) AND COMBI activities	Pyriproxyfen (PPF)	Pupae per person	Guppies. Heavy rain		4	0.6	0.9	0.7	0.15	0.777778	0.192857	80.7143	Table 4 both baaseline and post
2021	Field Efficacy of Larvivorous Fish and Pyriproxyfen Combined with Community Engagement on Dengue Vectors in Cambodia: A Randomized Controlled Trial	http://dx.doi.org/10.4269/ajtmh.20-1088	Biological , Chemical control	Larvivorous guppy fish Sumilarv® 2MR. (PPF matrix release formulation) AND COMBI activities	Pyriproxyfen (PPF)	Pupae per person	Guppies + PPF. Dry season		1.1	0.7	0.9	1	0.636364	1.11111	0.572727	42.7273	Table 4 both baaseline and post
2021	Field Efficacy of Larvivorous Fish and Pyriproxyfen Combined with Community Engagement on Dengue Vectors in Cambodia: A Randomized Controlled Trial	http://dx.doi.org/10.4269/ajtmh.20-1088	Biological , Chemical control	Larvivorous guppy fish Sumilarv® 2MR. (PPF matrix release formulation) AND COMBI activities	Pyriproxyfen (PPF)	Pupae per person	Guppies + PPF. Light rain		1.1	0.6	0.9	2.2	0.545455	2.44444	0.22314	77.686	Table 4 both baaseline and post
2021	Field Efficacy of Larvivorous Fish and Pyriproxyfen Combined with Community Engagement on Dengue Vectors in Cambodia: A Randomized Controlled Trial	http://dx.doi.org/10.4269/ajtmh.20-1088	Biological , Chemical control	Larvivorous guppy fish Sumilarv® 2MR. (PPF matrix release formulation) AND COMBI activities	Pyriproxyfen (PPF)	Pupae per person	Guppies + PPF. Heavy rain		1.1	0.7	0.9	0.7	0.636364	0.777778	0.818182	18.1818	Table 4 both baaseline and post
2021	Community engagement to control dengue and other vector-borne diseases in Alappuzha municipality, Kerala, India	https://www.tandfonline.com/doi/full/10.1080/20477724.2021.1890886	community-based intervention			House index		0.786	64.2	8.6	16.7	6	0.133956	0.359281	0.372845	62.7155	Table 2. pazh as control and vadack treatmet
2021	Community engagement to control dengue and other vector-borne diseases in Alappuzha municipality, Kerala, India	https://www.tandfonline.com/doi/full/10.1080/20477724.2021.1890886	community-based intervention			Container index		0.882	37.7	18.1	24.8	12.1	0.480106	0.487903	0.984019	1.59809	Table 2. pazh as control and vadack treatmet
2021	Community engagement to control dengue and other vector-borne diseases in Alappuzha municipality, Kerala, India	https://www.tandfonline.com/doi/full/10.1080/20477724.2021.1890886	community-based intervention			Breteau index		0.86	47.7	8.6	21.3	7.3	0.180294	0.342723	0.526062	47.3938	Table 2. pazh as control and vadack treatmet
2020	Assessing the efficacy of two new formulations of larvicide pyriproxyfen for the control of Aedes aegypti using dissemination stations in two sites of Rio de Janeiro city	http://dx.doi.org/10.1590/0074-02760200271	Larvicide dissemination	Autodissemition	pyriproxyfen	Ovitraps Positivity Index (OPI)	Powder		82.95	90.05	73.15	94.5	1.08559	1.29187	0.84033	15.967	Table 1	used pre firt two month oct-nov 17 and post nov and dec of 18
2020	Assessing the efficacy of two new formulations of larvicide pyriproxyfen for the control of Aedes aegypti using dissemination stations in two sites of Rio de Janeiro city	http://dx.doi.org/10.1590/0074-02760200271	Larvicide dissemination	Autodissemition	pyriproxyfen	Ovitraps Positivity Index (OPI)	Liquid		66.05	84.8	73.15	94.5	1.28388	1.29187	0.993815	0.618499	Table 1	used pre firt two month oct-nov 17 and post nov and dec of 18
2020	Assessing the efficacy of two new formulations of larvicide pyriproxyfen for the control of Aedes aegypti using dissemination stations in two sites of Rio de Janeiro city	http://dx.doi.org/10.1590/0074-02760200271	Larvicide dissemination	Autodissemition	pyriproxyfen	Eggs Density Index (EDI)	Powder		178.5	113.9	85.9	144.2	0.638095	1.6787	0.380114	61.9886	Table 2	used pre firt two month oct-nov 17 and post nov and dec of 18
2020	Assessing the efficacy of two new formulations of larvicide pyriproxyfen for the control of Aedes aegypti using dissemination stations in two sites of Rio de Janeiro city	http://dx.doi.org/10.1590/0074-02760200271	Larvicide dissemination	Autodissemition	pyriproxyfen	Eggs Density Index (EDI)	Liquid		123.4	90.65	85.9	144.2	0.734603	1.6787	0.437603	56.2397	Table 2	used pre firt two month oct-nov 17 and post nov and dec of 18
2020	Assessing the efficacy of two new formulations of larvicide pyriproxyfen for the control of Aedes aegypti using dissemination stations in two sites of Rio de Janeiro city	http://dx.doi.org/10.1590/0074-02760200271	Larvicide dissemination	Autodissemition	pyriproxyfen	Eggs Average Index (EAI)	Powder		151.8	103.5	65.35	136.05	0.681818	2.08187	0.327503	67.2497	Table 3	used pre firt two month oct-nov 17 and post nov and dec of 18
2020	Assessing the efficacy of two new formulations of larvicide pyriproxyfen for the control of Aedes aegypti using dissemination stations in two sites of Rio de Janeiro city	http://dx.doi.org/10.1590/0074-02760200271	Larvicide dissemination	Autodissemition	pyriproxyfen	Eggs Average Index (EAI)	Liquid		82.45	77.25	65.35	136.05	0.936931	2.08187	0.450044	54.9956	Table 3	used pre firt two month oct-nov 17 and post nov and dec of 18
2020	Targeted outdoor residual spraying, autodissemination devices and their combination against Aedes mosquitoes: field implementation in a Malaysian urban setting	http://dx.doi.org/10.1017/S0007485320000188	Insecticide	TORS	Deltamethrin	ovitrap index	TORS									0.104	TABLE 1 AND 2 BASELINE AND POST INTR	Used thir numbers, and looks they used mulla formula that is close to henderson so we used there same number
2020	Targeted outdoor residual spraying, autodissemination devices and their combination against Aedes mosquitoes: field implementation in a Malaysian urban setting	http://dx.doi.org/10.1017/S0007485320000188	Insecticide	TORS	Deltamethrin	larval index	TORS									0.249	TABLE 1 AND 2 BASELINE AND POST INTR
2020	Targeted outdoor residual spraying, autodissemination devices and their combination against Aedes mosquitoes: field implementation in a Malaysian urban setting	http://dx.doi.org/10.1017/S0007485320000188	Insecticide	ADD	Beauveria bassiana & pyriproxyfen	ovitrap index	ADD									0.089	TABLE 1 AND 2 BASELINE AND POST INTR
2020	Targeted outdoor residual spraying, autodissemination devices and their combination against Aedes mosquitoes: field implementation in a Malaysian urban setting	http://dx.doi.org/10.1017/S0007485320000188	Insecticide	ADD	Beauveria bassiana & pyriproxyfen	larval index	ADD									0.376	TABLE 1 AND 2 BASELINE AND POST INTR
2020	Targeted outdoor residual spraying, autodissemination devices and their combination against Aedes mosquitoes: field implementation in a Malaysian urban setting	http://dx.doi.org/10.1017/S0007485320000188	Insecticide	TORS AND ADD	Deltamethrin & Beauveria bassiana & pyriproxyfen	ovitrap index	TORS AND ADD									-0.049	TABLE 1 AND 2 BASELINE AND POST INTR
2020	Targeted outdoor residual spraying, autodissemination devices and their combination against Aedes mosquitoes: field implementation in a Malaysian urban setting	http://dx.doi.org/10.1017/S0007485320000188	Insecticide	TORS AND ADD	Deltamethrin & Beauveria bassiana & pyriproxyfen	larval index	TORS AND ADD									-0.356	TABLE 1 AND 2 BASELINE AND POST INTR
2020	Effect of an ecosystem-centered community participation programme on the incidence of dengue. A field randomized, controlled trial	http://dx.doi.org/10.1007/s00038-020-01345-y	community-based intervention	Community Management	PanBio (Dengue-Duo immunochromatographic test )	Breteau Index		0.48	12.8	7.33	5.83	7.42	0.572656	1.27273	0.449944	55.0056	Figure 1 and they acually provided the number
2020	Efficient production of male Wolbachia-infected Aedes aegypti mosquitoes enables large-scale suppression of wild populations	http://dx.doi.org/10.1038/s41587-020-0471-x	Sterile Insect Technique (SIT) & Wolbachia-Infected Males				Treatment and Control 1		0.086	0.353	0.04	8.71	4.10465	217.75	0.0188503	98.115	from supplementary TABLE 9 (BIG TABLE FILTER) trap collection data (pre-treatment: April 1-15, 2018; post-treatment: July 17-October 19, 2018), comparing treatment sites (T1, T2, T3) to matched controls (C1, C2, C3)	figure 6 match
2020	Efficient production of male Wolbachia-infected Aedes aegypti mosquitoes enables large-scale suppression of wild populations	http://dx.doi.org/10.1038/s41587-020-0471-x	Sterile Insect Technique (SIT) & Wolbachia-Infected Males				Treatment and Control 1		0.01	0.982	0.01	13.383	98.2	1338.3	0.0733767	92.6623	was calculated from supplementary trap collection data (pre-treatment: April 1-15, 2018; post-treatment: July 17-October 19, 2018), comparing treatment sites (T1, T2, T3) to matched controls (C1, C2, C3)
2020	Efficient production of male Wolbachia-infected Aedes aegypti mosquitoes enables large-scale suppression of wild populations	http://dx.doi.org/10.1038/s41587-020-0471-x	Sterile Insect Technique (SIT) & Wolbachia-Infected Males				Treatment and Control 1		0.078	1.506	0.01	16.614	19.3077	1661.4	0.0116213	98.8379	was calculated from supplementary trap collection data (pre-treatment: April 1-15, 2018; post-treatment: July 17-October 19, 2018), comparing treatment sites (T1, T2, T3) to matched controls (C1, C2, C3)
2020	Field-based evaluation of novaluron EC10 insect growth regulator, a chitin synthesis inhibitor against dengue vector breeding in leaf axils of pineapple plantations in Gampaha District, Sri Lanka	http://dx.doi.org/10.1186/s13071-020-04109-y	insect growth regulator (IGR	novaluron EC10	novaluron	Mean larvae per plant	Week 1-5	100%%	14	0.59	15	18	0.0421429	1.2	0.035119	96.4881	We used the authors’ Mulla formula results, so we did not recalculate the effect because the Mulla and Henderson–Tilton formulas are equivalent.	only seprare into 4
2020	Field-based evaluation of novaluron EC10 insect growth regulator, a chitin synthesis inhibitor against dengue vector breeding in leaf axils of pineapple plantations in Gampaha District, Sri Lanka	http://dx.doi.org/10.1186/s13071-020-04109-y	insect growth regulator (IGR	novaluron EC10	novaluron	Mean larvae per plant	Week 6-7		14	5.02	15	18	0.358571	1.2	0.29881	70.119	We used the authors’ Mulla formula results, so we did not recalculate the effect because the Mulla and Henderson–Tilton formulas are equivalent.
2020	Field-based evaluation of novaluron EC10 insect growth regulator, a chitin synthesis inhibitor against dengue vector breeding in leaf axils of pineapple plantations in Gampaha District, Sri Lanka	http://dx.doi.org/10.1186/s13071-020-04109-y	insect growth regulator (IGR	novaluron EC10	novaluron	Mean larvae per plant	Week 8-11		14	7.36	15	18	0.525714	1.2	0.438095	56.1905	We used the authors’ Mulla formula results, so we did not recalculate the effect because the Mulla and Henderson–Tilton formulas are equivalent.
2020	Field-based evaluation of novaluron EC10 insect growth regulator, a chitin synthesis inhibitor against dengue vector breeding in leaf axils of pineapple plantations in Gampaha District, Sri Lanka	http://dx.doi.org/10.1186/s13071-020-04109-y	insect growth regulator (IGR	Larvicide	novaluron	Mean larvae per plant	Week 12	0.5	14	9.21	15	18	0.657857	1.2	0.548214	45.1786	We used the authors’ Mulla formula results, so we did not recalculate the effect because the Mulla and Henderson–Tilton formulas are equivalent.
2020	Efficacy of Bacillus thuringiensis Treatment on Aedes Population Using Different Applications at High-Rise Buildings	http://dx.doi.org/10.3390/tropicalmed5020067	Larvicide	VectoBac water- dispersible granule	Bacillus thuringiensis israelensis (Bti)	Positive Ovitrap Index - Outdoor	Pressure sprayer		5.4	2	4.4	2.1	0.37037	0.477273	0.776014	22.3986	Table 3 a 7 b all the raw data
2020	Efficacy of Bacillus thuringiensis Treatment on Aedes Population Using Different Applications at High-Rise Buildings	http://dx.doi.org/10.3390/tropicalmed5020067	Larvicide	VectoBac water- dispersible granule	Bacillus thuringiensis israelensis (Bti)	Positive Ovitrap Index - Semi-indoor	Pressure sprayer		5.7	6.4	3.7	10.5	1.12281	2.83784	0.395656	60.4344	Table 3 a 7 b all the raw data
2020	Efficacy of Bacillus thuringiensis Treatment on Aedes Population Using Different Applications at High-Rise Buildings	http://dx.doi.org/10.3390/tropicalmed5020067	Larvicide	VectoBac water- dispersible granule	Bacillus thuringiensis israelensis (Bti)	Positive Ovitrap Index - Outdoor	ULV spray		5.1	3.1	4.4	2.1	0.607843	0.477273	1.27358	-27.3576	Table 3 a 7 b all the raw data
2020	Efficacy of Bacillus thuringiensis Treatment on Aedes Population Using Different Applications at High-Rise Buildings	http://dx.doi.org/10.3390/tropicalmed5020067	Larvicide	VectoBac water- dispersible granule	Bacillus thuringiensis israelensis (Bti)	Positive Ovitrap Index - Semi-indoor	ULV spray		3.4	14.4	3.7	10.5	4.23529	2.83784	1.49244	-49.2437	Table 3 a 7 b all the raw data
2020	Efficacy of Bacillus thuringiensis Treatment on Aedes Population Using Different Applications at High-Rise Buildings	http://dx.doi.org/10.3390/tropicalmed5020067	Larvicide	VectoBac water- dispersible granule	Bacillus thuringiensis israelensis (Bti)	Positive Ovitrap Index - Outdoor	Mist blower		6.8	2.3	4.4	2.1	0.338235	0.477273	0.708683	29.1317	Table 3 a 7 b all the raw data
2020	Efficacy of Bacillus thuringiensis Treatment on Aedes Population Using Different Applications at High-Rise Buildings	http://dx.doi.org/10.3390/tropicalmed5020067	Larvicide	VectoBac water- dispersible granule	Bacillus thuringiensis israelensis (Bti)	Positive Ovitrap Index - Semi-indoor	Mist blower		6.1	12.1	3.7	10.5	1.98361	2.83784	0.698985	30.1015	Table 3 a 7 b all the raw data
2020	Efficacy of Bacillus thuringiensis Treatment on Aedes Population Using Different Applications at High-Rise Buildings	http://dx.doi.org/10.3390/tropicalmed5020067	Larvicide	VectoBac water- dispersible granule	Bacillus thuringiensis israelensis (Bti)	mean larvae per ovitrap Outdoor	Pressure sprayer		1.8	0.5	1.4	0.6	0.277778	0.428571	0.648148	35.1852	Table 3 a 7 b all the raw data
2020	Efficacy of Bacillus thuringiensis Treatment on Aedes Population Using Different Applications at High-Rise Buildings	http://dx.doi.org/10.3390/tropicalmed5020067	Larvicide	VectoBac water- dispersible granule	Bacillus thuringiensis israelensis (Bti)	mean larvae per ovitrap Semi-Idoor	Pressure sprayer		2	1.5	1.6	2.4	0.75	1.5	0.5	50	Table 3 a 7 b all the raw data
2020	Efficacy of Bacillus thuringiensis Treatment on Aedes Population Using Different Applications at High-Rise Buildings	http://dx.doi.org/10.3390/tropicalmed5020067	Larvicide	VectoBac water- dispersible granule	Bacillus thuringiensis israelensis (Bti)	mean larvae per ovitrap Outdoor	ULV spray		2.1	0.7	1.4	0.6	0.333333	0.428571	0.777778	22.2222	Table 3 a 7 b all the raw data
2020	Efficacy of Bacillus thuringiensis Treatment on Aedes Population Using Different Applications at High-Rise Buildings	http://dx.doi.org/10.3390/tropicalmed5020067	Larvicide	VectoBac water- dispersible granule	Bacillus thuringiensis israelensis (Bti)	mean larvae per ovitrap Semi-Idoor	ULV spray		0.5	3.6	1.6	2.4	7.2	1.5	4.8	-380	Table 3 a 7 b all the raw data
2020	Efficacy of Bacillus thuringiensis Treatment on Aedes Population Using Different Applications at High-Rise Buildings	http://dx.doi.org/10.3390/tropicalmed5020067	Larvicide	VectoBac water- dispersible granule	Bacillus thuringiensis israelensis (Bti)	mean larvae per ovitrap Outdoor	Mist blower		2.7	0.3	1.4	0.6	0.111111	0.428571	0.259259	74.0741	Table 3 a 7 b all the raw data
2020	Efficacy of Bacillus thuringiensis Treatment on Aedes Population Using Different Applications at High-Rise Buildings	http://dx.doi.org/10.3390/tropicalmed5020067	Larvicide	VectoBac water- dispersible granule	Bacillus thuringiensis israelensis (Bti)	mean larvae per ovitrap Semi-Idoor	Mist blower		1	2.2	1.6	2.4	2.2	1.5	1.46667	-46.6667	Table 3 a 7 b all the raw data
2020	Impact of a community-based intervention on Aedes aegypti and its spatial distribution in Ouagadougou, Burkina Faso	http://dx.doi.org/10.1186/s40249-020-00675-6	Community-based Interventions(CBI)+ Larvicide	Community-based Interventions(CBI)		Container Index			12.3	10.8	28.8	36.3	0.878049	1.26042	0.696634	30.3366	TABLE 3 BOTH CONTROL AND INTERVENTION NUMBERS
2020	Impact of a community-based intervention on Aedes aegypti and its spatial distribution in Ouagadougou, Burkina Faso	http://dx.doi.org/10.1186/s40249-020-00675-6	Community-based Interventions(CBI)+ Larvicide	Community-based Interventions(CBI)		House index			32	21.4	32	33	0.66875	1.03125	0.648485	35.1515	TABLE 3 BOTH CONTROL AND INTERVENTION NUMBERS
2020	Impact of a community-based intervention on Aedes aegypti and its spatial distribution in Ouagadougou, Burkina Faso	http://dx.doi.org/10.1186/s40249-020-00675-6	Community-based Interventions(CBI)+ Larvicide	Community-based Interventions(CBI)		Breteau Index			41.9	27.7	54.2	48.3	0.661098	0.891144	0.741853	25.8147	TABLE 3 BOTH CONTROL AND INTERVENTION NUMBERS
2020	Impact of a community-based intervention on Aedes aegypti and its spatial distribution in Ouagadougou, Burkina Faso	http://dx.doi.org/10.1186/s40249-020-00675-6	Community-based Interventions(CBI)+ Larvicide	Community-based Interventions(CBI)		Pupae per person			0.191	0.133	0.225	0.26	0.696335	1.15556	0.602598	39.7402	TABLE 3 BOTH CONTROL AND INTERVENTION NUMBERS
2020	Wide area spray of bacterial larvicide, Bacillus thuringiensis israelensis strain AM65-52, integrated in the national vector control program impacts dengue transmission in an urban township in Sibu district, Sarawak, Malaysia	http://dx.doi.org/10.1371/journal.pone.0230910	Larvicide	VectoBac water- dispersible granule	Bacillus thuringiensis israelensis (Bti)	Aedes index	12 weeks during treatment		12.78	0.59	16.42	11.84	0.0461659	0.721072	0.064024	93.5976	TABLE 2
2020	Wide area spray of bacterial larvicide, Bacillus thuringiensis israelensis strain AM65-52, integrated in the national vector control program impacts dengue transmission in an urban township in Sibu district, Sarawak, Malaysia	http://dx.doi.org/10.1371/journal.pone.0230910	Larvicide	VectoBac water- dispersible granule	Bacillus thuringiensis israelensis (Bti)	Aedes index	4 weeks post treatment		12.78	0	16.42	5.03	0	0.306334	0	100	Table 2
2020	Wide area spray of bacterial larvicide, Bacillus thuringiensis israelensis strain AM65-52, integrated in the national vector control program impacts dengue transmission in an urban township in Sibu district, Sarawak, Malaysia	http://dx.doi.org/10.1371/journal.pone.0230910	Larvicide	VectoBac water- dispersible granule	Bacillus thuringiensis israelensis (Bti)	Larvae density	12 weeks during treatment		0.26	0.03	0.19	0.16	0.115385	0.842105	0.137019	86.2981	TABLE3
2020	Wide area spray of bacterial larvicide, Bacillus thuringiensis israelensis strain AM65-52, integrated in the national vector control program impacts dengue transmission in an urban township in Sibu district, Sarawak, Malaysia	http://dx.doi.org/10.1371/journal.pone.0230910	Larvicide	VectoBac water- dispersible granule	Bacillus thuringiensis israelensis (Bti)	Larvae density	4 weeks post treatment		0.26	0	0.19	0.09	0	0.473684	0	100	Table 3
2020	Wide area spray of bacterial larvicide, Bacillus thuringiensis israelensis strain AM65-52, integrated in the national vector control program impacts dengue transmission in an urban township in Sibu district, Sarawak, Malaysia	http://dx.doi.org/10.1371/journal.pone.0230910	Larvicide	VectoBac water- dispersible granule	Bacillus thuringiensis israelensis (Bti)	Ovitrap index	12 weeks during treatment		9.03	8.64	6.7	21.1	0.956811	3.14925	0.303821	69.6179	TABLE 5
2020	Wide area spray of bacterial larvicide, Bacillus thuringiensis israelensis strain AM65-52, integrated in the national vector control program impacts dengue transmission in an urban township in Sibu district, Sarawak, Malaysia	http://dx.doi.org/10.1371/journal.pone.0230910	Larvicide	VectoBac water- dispersible granule	Bacillus thuringiensis israelensis (Bti)	Ovitrap index	4 weeks post treatment		9.03	19.7	6.7	45.6	2.18162	6.80597	0.320545	67.9455	TABLE 5
2020	Measuring mosquito control: adult-mosquito catches vs egg-trap data as endpoints of a cluster-randomized controlled trial of mosquito-disseminated pyriproxyfen	http://dx.doi.org/10.1186/s13071-020-04221-z	Adult aspiration & egg trap	Autodissemition	pyriproxyfen	Adult aspiration		0.6	2.54	0.48	0.99	0.52	0.188976	0.525253	0.359782	64.0218	TABLE 1 AND 2 BASELINE AND POST INTR
2020	Measuring mosquito control: adult-mosquito catches vs egg-trap data as endpoints of a cluster-randomized controlled trial of mosquito-disseminated pyriproxyfen	http://dx.doi.org/10.1186/s13071-020-04221-z	Adult aspiration & egg trap	Autodissemition	pyriproxyfen	ovitraps			19.16	16.73	32.14	22.43	0.873173	0.697884	1.25117	-25.1172	TABLE 1 AND 2 BASELINE AND POST INTR
2020	The impact of insecticide treated curtains on dengue virus transmission: A cluster randomized trial in Iquitos, Peru	http://dx.doi.org/10.1371/journal.pntd.0008097	insecticide-treated curtains (ITCs)	Permanet 2.0	Deltamethrin				0.499	0.4475	0.499	0.45	0.896794	0.901804	0.994444	0.555556	Figure 3, base line and avarage post
2019	Aedes aegypti Males as Vehicles for Insecticide Delivery	http://dx.doi.org/10.3390/insects10080230	Biological control / Sterile	Auto-Dissemination Augmented by Males (ADAM)	Pyriproxyfen (PPF)	Clovis, CA		0	8.701	8.7	6.01	6	0.999885	0.998336	1.00155	-0.155155	RESULT TEXT, USE ABBOTT/MULLA FORMULA
2019	Aedes aegypti Males as Vehicles for Insecticide Delivery	http://dx.doi.org/10.3390/insects10080230	Biological control / Sterile	Auto-Dissemination Augmented by Males (ADAM)	Pyriproxyfen (PPF)	Los Angeles (female)		0.66	1.6	1	2.1	3.1	0.625	1.47619	0.423387	57.6613	RESULT TEXT, USE ABBOTT/MULLA FORMULA
2019	Aedes aegypti Males as Vehicles for Insecticide Delivery	http://dx.doi.org/10.3390/insects10080230	Biological control / Sterile	Auto-Dissemination Augmented by Males (ADAM)	Pyriproxyfen (PPF)	Florida Keys (female)		0.88	25.4	9.5	15.3	48.6	0.374016	3.17647	0.117746	88.2254	RESULT TEXT, USE ABBOTT/MULLA FORMULA
2019	Combined sterile insect technique and incompatible insect technique: The first proof-of-concept to suppress Aedes aegypti vector populations in semi-rural settings in Thailand	http://dx.doi.org/10.1371/journal.pntd.0007771	Biological control / sterile	Sterile Insect Technique (SIT) Wolbachia-induced cytoplasmic incompatibility (IIT)	irradiated Wolbachia-infected male	female per house		YES	36.12	3.57	35.25	29.85	0.0988372	0.846809	0.116717	88.3283	FIGURE 3 AVARGE OF BASELINEA ND POST
2018	Integrated vector control of Aedes aegypti mosquitoes around target houses	http://dx.doi.org/10.1186/s13071-017-2596-4	Integrated vector control	Autocidal Gravid Ovitraps (AGO traps), source reduction, and larvicide	Altosid (methoprene)	female Ae. aegypti per sentinel AGO	Arcadio	0.79	20.4	4.3	22.3	22.3	0.210784	1	0.210784	78.9216	Figure 2 and result text	Pre- and post-intervention data were extracted from the Results text. For Henderson-Tilton calculations, control values (Cb = Ca = 22.3) used the reported control period average as separate before/after values were not provided.	Figure 2 was helpful for understanding the timeline and temporal trends
2018	Integrated vector control of Aedes aegypti mosquitoes around target houses	http://dx.doi.org/10.1186/s13071-017-2596-4	Integrated vector control	Autocidal Gravid Ovitraps (AGO traps	Altosid (methoprene)	female Ae. aegypti per sentinel AGO	Santa Ana	0.83	22.3	3.8	20.4	4.3	0.170404	0.210784	0.808426	19.1574	Figure 2 and result text	Pre- and post-intervention data were extracted from the Results text. For Henderson-Tilton calculations, control values (Cb = Ca = 22.3) used the reported control period average as separate before/after values were not provided.
2018	Effectiveness of a novel long-lasting pyriproxyfen larvicide (SumiLarv (R) 2MR) against Aedes mosquitoes in schools in Yangon, Myanmar	https://parasitesandvectors.biomedcentral.com/articles/10.1186/s13071-017-2603-9#:~:text=SumiLarv®2MR%20resin%20discs%20reduced%20the%20Aedes%20mosquito%20population,least%20six%20months%2C%20possibly%20longer.	Larvicide	SumiLarv®2MR	Pyriproxyfen	Percent of infested containers		No	0.3587	0.0543	0.1652	0.0696	0.15138	0.421308	0.35931	64.069	Table 3	pre june to nove and post dec - may
2017	FIELD EVALUATION OF INDOOR THERMAL FOG AND ULTRA-LOW VOLUME APPLICATIONS CONTROL OF AEDES AEGYPTI IN THAILAND	https://www.researchgate.net/publication/317831301_Field_Evaluation_of_Indoor_Thermal_Fog_and_Ultra-Low_Volume_Applications_For_Control_of_Aedes_aegypti_in_Thailand	Adulticide and larvicide	Thermal fogger (Patriot), Ultra-low volume (ULV) & sprayer (Twister)	Pyrethrin 3% (ULD BP-300), Deltamethrin 1% (9M Plus) and Pyriproxyfen 10% (NyGuard IGR)		Trial I: Patriot + ULDNyG	No	23	14	12	30	0.608696	2.5	0.243478	75.6522	Figure 4 estimate and avaraged the numbers
2017	FIELD EVALUATION OF INDOOR THERMAL FOG AND ULTRA-LOW VOLUME APPLICATIONS CONTROL OF AEDES AEGYPTI IN THAILAND	https://www.researchgate.net/publication/317831301_Field_Evaluation_of_Indoor_Thermal_Fog_and_Ultra-Low_Volume_Applications_For_Control_of_Aedes_aegypti_in_Thailand	Adulticide and larvicide	Thermal fogger (Patriot), Ultra-low volume (ULV) & sprayer (Twister)	Pyrethrin 3% (ULD BP-300), Deltamethrin 1% (9M Plus) and Pyriproxyfen 10% (NyGuard IGR)		Trial I: Patriot + ULDNyG	No	4.7	15	12	30	3.19149	2.5	1.2766	-27.6596	Figure 4 estimate and avaraged the numbers
2017	FIELD EVALUATION OF INDOOR THERMAL FOG AND ULTRA-LOW VOLUME APPLICATIONS CONTROL OF AEDES AEGYPTI IN THAILAND	https://www.researchgate.net/publication/317831301_Field_Evaluation_of_Indoor_Thermal_Fog_and_Ultra-Low_Volume_Applications_For_Control_of_Aedes_aegypti_in_Thailand	Adulticide and larvicide	Thermal fogger (Patriot), Ultra-low volume (ULV) & sprayer (Twister)	Pyrethrin 3% (ULD BP-300), Deltamethrin 1% (9M Plus) and Pyriproxyfen 10% (NyGuard IGR)		Trial I: Patriot + 9MNyG	No	4.5	14	12	30	3.11111	2.5	1.24444	-24.4444	Figure 4 estimate and avaraged the numbers
2017	FIELD EVALUATION OF INDOOR THERMAL FOG AND ULTRA-LOW VOLUME APPLICATIONS CONTROL OF AEDES AEGYPTI IN THAILAND	https://www.researchgate.net/publication/317831301_Field_Evaluation_of_Indoor_Thermal_Fog_and_Ultra-Low_Volume_Applications_For_Control_of_Aedes_aegypti_in_Thailand	Adulticide	Thermal fogger (Patriot), Ultra-low volume (ULV) & sprayer (Twister)	Pyrethrin 3% (ULD BP-300), Deltamethrin 1% (9M Plus) and Pyriproxyfen 10% (NyGuard IGR)		Trial I: Patriot + 9M	No	4.9	17	12	30	3.46939	2.5	1.38776	-38.7755	Figure 4 estimate and avaraged the numbers
2017	FIELD EVALUATION OF INDOOR THERMAL FOG AND ULTRA-LOW VOLUME APPLICATIONS CONTROL OF AEDES AEGYPTI IN THAILAND	https://www.researchgate.net/publication/317831301_Field_Evaluation_of_Indoor_Thermal_Fog_and_Ultra-Low_Volume_Applications_For_Control_of_Aedes_aegypti_in_Thailand	Adulticide	Thermal fogger (Patriot), Ultra-low volume (ULV) & sprayer (Twister)			Trial I: Twister+ULDNyG	No	7.5	6	12	30	0.8	2.5	0.32	68	Figure 4 estimate and avaraged the numbers
2017	FIELD EVALUATION OF INDOOR THERMAL FOG AND ULTRA-LOW VOLUME APPLICATIONS CONTROL OF AEDES AEGYPTI IN THAILAND	https://www.researchgate.net/publication/317831301_Field_Evaluation_of_Indoor_Thermal_Fog_and_Ultra-Low_Volume_Applications_For_Control_of_Aedes_aegypti_in_Thailand	Adulticide	Thermal fogger (Patriot), Ultra-low volume (ULV) & sprayer (Twister)			Trial I: Twister+ULD	No	2.5	14	12	30	5.6	2.5	2.24	-124	Figure 4 estimate and avaraged the numbers
2017	FIELD EVALUATION OF INDOOR THERMAL FOG AND ULTRA-LOW VOLUME APPLICATIONS CONTROL OF AEDES AEGYPTI IN THAILAND	https://www.researchgate.net/publication/317831301_Field_Evaluation_of_Indoor_Thermal_Fog_and_Ultra-Low_Volume_Applications_For_Control_of_Aedes_aegypti_in_Thailand	Adulticide and larvicide	Thermal fogger (Patriot), Ultra-low volume (ULV) & sprayer (Twister)			Trial I: Twister+9MNyG	No	5	4.8	12	30	0.96	2.5	0.384	61.6	Figure 4 estimate and avaraged the numbers
2017	FIELD EVALUATION OF INDOOR THERMAL FOG AND ULTRA-LOW VOLUME APPLICATIONS CONTROL OF AEDES AEGYPTI IN THAILAND	https://www.researchgate.net/publication/317831301_Field_Evaluation_of_Indoor_Thermal_Fog_and_Ultra-Low_Volume_Applications_For_Control_of_Aedes_aegypti_in_Thailand	Adulticide	Thermal fogger (Patriot), Ultra-low volume (ULV) & sprayer (Twister)			Trial I: Twister+9M	No	9.9	15	12	30	1.51515	2.5	0.606061	39.3939	Figure 4 estimate and avaraged the numbers
2017	FIELD EVALUATION OF INDOOR THERMAL FOG AND ULTRA-LOW VOLUME APPLICATIONS CONTROL OF AEDES AEGYPTI IN THAILAND	https://www.researchgate.net/publication/317831301_Field_Evaluation_of_Indoor_Thermal_Fog_and_Ultra-Low_Volume_Applications_For_Control_of_Aedes_aegypti_in_Thailand	Adulticide and larvicide	Thermal fogger (Patriot), Ultra-low volume (ULV) & sprayer (Twister)			Trial II: Twister+ULDNyG	No	20.5	14.2	14.5	17.5	0.692683	1.2069	0.573937	42.6063	Figure 4 estimate and avaraged the numbers
2017	FIELD EVALUATION OF INDOOR THERMAL FOG AND ULTRA-LOW VOLUME APPLICATIONS CONTROL OF AEDES AEGYPTI IN THAILAND	https://www.researchgate.net/publication/317831301_Field_Evaluation_of_Indoor_Thermal_Fog_and_Ultra-Low_Volume_Applications_For_Control_of_Aedes_aegypti_in_Thailand	Adulticide	Thermal fogger (Patriot), Ultra-low volume (ULV) & sprayer (Twister)			Trial II: Twister+ULD	No	10	10	14.5	17.5	1	1.2069	0.828571	17.1429	Figure 4 estimate and avaraged the numbers
2017	FIELD EVALUATION OF INDOOR THERMAL FOG AND ULTRA-LOW VOLUME APPLICATIONS CONTROL OF AEDES AEGYPTI IN THAILAND	https://www.researchgate.net/publication/317831301_Field_Evaluation_of_Indoor_Thermal_Fog_and_Ultra-Low_Volume_Applications_For_Control_of_Aedes_aegypti_in_Thailand	Adulticide and larvicide	Thermal fogger (Patriot), Ultra-low volume (ULV) & sprayer (Twister)			Trial II: Twister+9MNyG	No	19.9	12.5	14.5	17.5	0.628141	1.2069	0.520459	47.9541	Figure 4 estimate and avaraged the numbers
2017	FIELD EVALUATION OF INDOOR THERMAL FOG AND ULTRA-LOW VOLUME APPLICATIONS CONTROL OF AEDES AEGYPTI IN THAILAND	https://www.researchgate.net/publication/317831301_Field_Evaluation_of_Indoor_Thermal_Fog_and_Ultra-Low_Volume_Applications_For_Control_of_Aedes_aegypti_in_Thailand	Adulticide	Thermal fogger (Patriot), Ultra-low volume (ULV) & sprayer (Twister)			Trial II: Twister+9M	No	17	16	14.5	17.5	0.941176	1.2069	0.779832	22.0168	Figure 4 estimate and avaraged the numbers
2017	Mosquito-Disseminated Insecticide for Citywide Vector Control and Its Potential to Block Arbovirus Epidemics: Entomological Observations and Modeling Results from Amazonian Brazil	http://dx.doi.org/10.1371/journal.pmed.1002213	Insecticide dissemination	Mosquito-disseminated pyriproxyfen	Pyriproxyfen (PPF)	Aedes juveniles per SBS	citywide	0.85	1	0.273	1	1.974	0.273	1.974	0.138298	86.1702	Table 3
2017	Mosquito-Disseminated Insecticide for Citywide Vector Control and Its Potential to Block Arbovirus Epidemics: Entomological Observations and Modeling Results from Amazonian Brazil	http://dx.doi.org/10.1371/journal.pmed.1002213	Insecticide dissemination	Mosquito-disseminated pyriproxyfen	Pyriproxyfen (PPF)	Aedes juveniles per SBS	focal dissemantion	0.97	1	0.169	1	1.974	0.169	1.974	0.085613	91.4387	Table 4
2017	Effect of interruption of over-flooding releases of transgenic mosquitoes over wild population of Aedes aegypti: two case studies in Brazil	http://dx.doi.org/10.1111/eea.12618	Genetic control	Release of OX513A strain of transgenic mosquitoes		Eggs per trap	Juazeiro		2.24	0.67	2.24	2.24	0.299107	1	0.299107	70.0893	TABLE 1 AND RESULT TEXT
2017	Effect of interruption of over-flooding releases of transgenic mosquitoes over wild population of Aedes aegypti: two case studies in Brazil	http://dx.doi.org/10.1111/eea.12618	Genetic control	Release of OX513A strain of transgenic mosquitoes		Eggs per itrap	Jacobina		17.98	4.99	17.98	17.98	0.277531	1	0.277531	72.2469	TABLE 1 AND RESULT TEXT
2017	Effect of interruption of over-flooding releases of transgenic mosquitoes over wild population of Aedes aegypti: two case studies in Brazil	http://dx.doi.org/10.1111/eea.12618	Genetic control	Release of OX513A strain of transgenic mosquitoes		Ovitrap index	Juazeiro		0.07	0.03	0.07	0.07	0.428571	1	0.428571	57.1429	TABLE 1 AND RESULT TEXT
2017	Effect of interruption of over-flooding releases of transgenic mosquitoes over wild population of Aedes aegypti: two case studies in Brazil	http://dx.doi.org/10.1111/eea.12618	Genetic control	Release of OX513A strain of transgenic mosquitoes		Ovitrap index	Jacobina		0.34	0.19	0.34	0.34	0.558824	1	0.558824	44.1176	TABLE 1 AND RESULT TEXT
2017	The additional benefit of residual spraying and insecticide-treated curtains for dengue control over current best practice in Cuba: Evaluation of disease incidence in a cluster randomized trial in a low burden setting with intensive routine control	http://dx.doi.org/10.1371/journal.pntd.0006031	Insecticide	Residual insecticide treatment (RIT) & insecticide- treated curtains (ITC)	deltamethrin	House index(HI)	Insecticide-treated curtain (ITC		1.21	1.22	0.86	1.05	1.00826	1.22093	0.825817	17.4183	ESTIMATE fIGURE 4	Abbott fomula
2017	The additional benefit of residual spraying and insecticide-treated curtains for dengue control over current best practice in Cuba: Evaluation of disease incidence in a cluster randomized trial in a low burden setting with intensive routine control	http://dx.doi.org/10.1371/journal.pntd.0006031	Insecticide	Residual insecticide treatment (RIT) & insecticide- treated curtains (ITC)	deltamethrin	Pupal index(PI)	Insecticide-treated curtain (ITC		1.45	1.44	1.6	1.6	0.993103	1	0.993103	0.689655	NOT PTOVIDE POST
2017	The additional benefit of residual spraying and insecticide-treated curtains for dengue control over current best practice in Cuba: Evaluation of disease incidence in a cluster randomized trial in a low burden setting with intensive routine control	http://dx.doi.org/10.1371/journal.pntd.0006031	Insecticide	Residual insecticide treatment (RIT) & insecticide- treated curtains (ITC)	deltamethrin	House index(HI)	Residual insecticide treatment (RIT) in 3 MONTH		1.21	0.76	0.86	0.86	0.628099	1	0.628099	37.1901	RESULT TEXT	RESULT TEXT
2017	The additional benefit of residual spraying and insecticide-treated curtains for dengue control over current best practice in Cuba: Evaluation of disease incidence in a cluster randomized trial in a low burden setting with intensive routine control	http://dx.doi.org/10.1371/journal.pntd.0006031	Insecticide	Residual insecticide treatment (RIT) & insecticide- treated curtains (ITC)	deltamethrin	House index(HI)	Residual insecticide treatment (RIT) overall		1.21	1.18	0.86	1.05	0.975207	1.22093	0.798741	20.1259	ESTIMATE fIGURE 4
2017	The additional benefit of residual spraying and insecticide-treated curtains for dengue control over current best practice in Cuba: Evaluation of disease incidence in a cluster randomized trial in a low burden setting with intensive routine control	http://dx.doi.org/10.1371/journal.pntd.0006031	Insecticide	Residual insecticide treatment (RIT) & insecticide- treated curtains (ITC)	deltamethrin	Pupal index(PI)	Residual insecticide treatment (RIT) in 3 MONTH		1.4	0.76	1.6	1.6	0.542857	1	0.542857	45.7143	RESULT TEXT	1ST MONTH
2017	The additional benefit of residual spraying and insecticide-treated curtains for dengue control over current best practice in Cuba: Evaluation of disease incidence in a cluster randomized trial in a low burden setting with intensive routine control	http://dx.doi.org/10.1371/journal.pntd.0006031	Insecticide	Residual insecticide treatment (RIT) & insecticide- treated curtains (ITC)	deltamethrin	Pupal index(PI)	Residual insecticide treatment (RIT) overall		1.4	1.39	1.6	1.599	0.992857	0.999375	0.993478	0.652193	NO POST	WE ESTI,ATE AND AVRAGE THE FIGURE
2016	Control of Aedes aegypti Breeding: A Novel Intervention for Prevention and Control of Dengue in an Endemic Zone of Delhi, India	http://dx.doi.org/10.1371/journal.pone.0166768	Larvicide	Community Management	Temephos larvicide	Container Index (CI)	Non-transmission months		3.6	0.03	4.6	6.58	0.00833333	1.43043	0.00582573	99.4174	Table 1, 2 and 3 baseline and post
2016	Control of Aedes aegypti Breeding: A Novel Intervention for Prevention and Control of Dengue in an Endemic Zone of Delhi, India	http://dx.doi.org/10.1371/journal.pone.0166768	Larvicide	Community Management	Temephos larvicide	House Index (HI)	Non-transmission months		7	0.05	6.8	5.7	0.00714286	0.838235	0.0085213	99.1479	Table 1, 2 and 3 baseline and post
2016	Control of Aedes aegypti Breeding: A Novel Intervention for Prevention and Control of Dengue in an Endemic Zone of Delhi, India	http://dx.doi.org/10.1371/journal.pone.0166768	Larvicide	Community Management	Temephos larvicide	Pupal Index (PI)	Non-transmission months		11.54	0	11.91	6.58	0	0.552477	0	100	Table 1, 2 and 3 baseline and post
2016	Control of Aedes aegypti Breeding: A Novel Intervention for Prevention and Control of Dengue in an Endemic Zone of Delhi, India	http://dx.doi.org/10.1371/journal.pone.0166768	Larvicide	Community Management	Temephos larvicide	Breteau Index (BI)	Non-transmission months		8.04	0.06	4.19	11.11	0.00746269	2.65155	0.00281446	99.7186	Table 1, 2 and 3 baseline and post
2016	Control of Aedes aegypti Breeding: A Novel Intervention for Prevention and Control of Dengue in an Endemic Zone of Delhi, India	http://dx.doi.org/10.1371/journal.pone.0166768	Larvicide	Community Management	Temephos larvicide	Container Index (CI)	Transmission months	0.63	3.6	0.76	4.6	19.67	0.211111	4.27609	0.0493702	95.063	Table 1, 2 and 3 baseline and post
2016	Control of Aedes aegypti Breeding: A Novel Intervention for Prevention and Control of Dengue in an Endemic Zone of Delhi, India	http://dx.doi.org/10.1371/journal.pone.0166768	Larvicide	Community Management	Temephos larvicide	House Index (HI)	Transmission months	0.62	7	1.31	6.8	9.1	0.187143	1.33824	0.139843	86.0157	Table 1, 2 and 3 baseline and post
2016	Control of Aedes aegypti Breeding: A Novel Intervention for Prevention and Control of Dengue in an Endemic Zone of Delhi, India	http://dx.doi.org/10.1371/journal.pone.0166768	Larvicide	Community Management	Temephos larvicide	Pupal Index (PI)	Transmission months	0.99	11.54	0.04	11.91	27.1	0.0034662	2.2754	0.00152334	99.8477	Table 1, 2 and 3 baseline and post
2016	Control of Aedes aegypti Breeding: A Novel Intervention for Prevention and Control of Dengue in an Endemic Zone of Delhi, India	http://dx.doi.org/10.1371/journal.pone.0166768	Larvicide	Community Management	Temephos larvicide	Breteau Index (BI)	Transmission months	0.64	8.04	1.62	4.19	32.27	0.201493	7.70167	0.0261622	97.3838	Table 1, 2 and 3 baseline and post
2016	Bacterial Larvicide, Bacillus thuringiensis israelensis Strain AM 65-52 Water Dispersible Granule Formulation Impacts Both Dengue Vector, Aedes aegypti (L.) Population Density and Disease Transmission in Cambodia	http://dx.doi.org/10.1371/journal.pntd.0004973	Larvicide	VectoBac water- dispersible granule	Bacillus thuringiensis israelensis (Bti) strain AM65-52	Pupae pos containers	Peani 2005	91%%	2.84	3.52	2.646	3.88	1.23944	1.46636	0.845245	15.4755	table 1 , figure 2 and 3 estimated and avarage
2016	Bacterial Larvicide, Bacillus thuringiensis israelensis Strain AM 65-52 Water Dispersible Granule Formulation Impacts Both Dengue Vector, Aedes aegypti (L.) Population Density and Disease Transmission in Cambodia	http://dx.doi.org/10.1371/journal.pntd.0004973	Larvicide	VectoBac water- dispersible granule	Bacillus thuringiensis israelensis (Bti) strain AM65-52	Pupae pos containers	Peani 2006		4.06	3.988	4.18	4.588	0.982266	1.09761	0.894915	10.5085	table 1 , figure 2 and 3 estimated and avarage
2016	Bacterial Larvicide, Bacillus thuringiensis israelensis Strain AM 65-52 Water Dispersible Granule Formulation Impacts Both Dengue Vector, Aedes aegypti (L.) Population Density and Disease Transmission in Cambodia	http://dx.doi.org/10.1371/journal.pntd.0004973	Larvicide	VectoBac water- dispersible granule	Bacillus thuringiensis israelensis (Bti) strain AM65-52	Pupae per house	Peani 2005		25.33	5.22	25.66	18.56	0.20608	0.723305	0.284914	71.5086	table 1 , figure 2 and 3 estimated and avarage
2016	Bacterial Larvicide, Bacillus thuringiensis israelensis Strain AM 65-52 Water Dispersible Granule Formulation Impacts Both Dengue Vector, Aedes aegypti (L.) Population Density and Disease Transmission in Cambodia	http://dx.doi.org/10.1371/journal.pntd.0004973	Larvicide	VectoBac water- dispersible granule	Bacillus thuringiensis israelensis (Bti) strain AM65-52	Pupae per house	Peani 2006		27.16	11.33	26.16	31.44	0.417158	1.20183	0.347101	65.2899	table 1 , figure 2 and 3 estimated and avarage
2016	Bacterial Larvicide, Bacillus thuringiensis israelensis Strain AM 65-52 Water Dispersible Granule Formulation Impacts Both Dengue Vector, Aedes aegypti (L.) Population Density and Disease Transmission in Cambodia	http://dx.doi.org/10.1371/journal.pntd.0004973	Larvicide	VectoBac water- dispersible granule	Bacillus thuringiensis israelensis (Bti) strain AM65-52	Adult per house	Peani 2005		16	1.644	17.1	5.44	0.10275	0.318129	0.322983	67.7017	table 1 , figure 2 and 3 estimated and avarage
2016	Bacterial Larvicide, Bacillus thuringiensis israelensis Strain AM 65-52 Water Dispersible Granule Formulation Impacts Both Dengue Vector, Aedes aegypti (L.) Population Density and Disease Transmission in Cambodia	http://dx.doi.org/10.1371/journal.pntd.0004973	Larvicide	VectoBac water- dispersible granule	Bacillus thuringiensis israelensis (Bti) strain AM65-52	Adult per house	Peani 2006		8.33	5.833	8.66	15	0.70024	1.7321	0.404272	59.5728	table 1 , figure 2 and 3 estimated and avarage
2015	Suppression of a Field Population of Aedes aegypti in Brazil by Sustained Release of Transgenic Male Mosquitoes	http://dx.doi.org/10.1371/journal.pntd.0003864	Genetically engineered sterile insects	OX513A strain of Ae.aegypti	Engineered lethal gene	Adult population		0.95	418	20	418	418	0.0478469	1	0.0478469	95.2153	Result text the control said it stay stable so used same and Support information
2015	Suppression of a Field Population of Aedes aegypti in Brazil by Sustained Release of Transgenic Male Mosquitoes	http://dx.doi.org/10.1371/journal.pntd.0003864	Genetically engineered sterile insects	OX513A strain of Ae.aegypti	Engineered lethal gene	ovitrap index		0.78	1.61	0.35	1	1	0.217391	1	0.217391	78.2609	Result text the control said it stay stable so used same and Support information
2015	No Effect of Insecticide Treated Curtain Deployment on Aedes Infestation in a Cluster Randomized Trial in a Setting of Low Dengue Transmission in Guantanamo, Cuba	http://dx.doi.org/10.1371/journal.pone.0119373	Insecticide treated material (curtains)	PermaNet long-lasting deltamethrin-treated polyester curtains	Deltamethrin	House Index (HI)		0	0.09	0.17	0.17	0.21	1.88889	1.23529	1.5291	-52.9101	Table 2 all baselin and post
2015	Effectiveness and feasibility of long-lasting insecticide-treated curtains and water container covers for dengue vector control in Colombia: a cluster randomised trial	http://dx.doi.org/10.1093/trstmh/tru208	long-lasting insecticide-treated nets (LLINs)	PermaNet 2.0 curtains and covers (Vestergaard Frandsen)	Deltamethrin	Pupae per person index (PPI)	First follow-up - 1st intervention		0.91	0.93	0.47	0.31	1.02198	0.659574	1.54945	-54.9451	Table 2 all baselin and post	treatment and control also
2015	Effectiveness and feasibility of long-lasting insecticide-treated curtains and water container covers for dengue vector control in Colombia: a cluster randomised trial	http://dx.doi.org/10.1093/trstmh/tru208	long-lasting insecticide-treated nets (LLINs)	PermaNet 2.0 curtains and covers (Vestergaard Frandsen)	Deltamethrin	Pupae per person index (PPI)	Second follow-up - 1st intervention		0.91	0.38	0.47	0.24	0.417582	0.510638	0.817766	18.2234	Table 2 all baselin and post
2015	Effectiveness and feasibility of long-lasting insecticide-treated curtains and water container covers for dengue vector control in Colombia: a cluster randomised trial	http://dx.doi.org/10.1093/trstmh/tru208	long-lasting insecticide-treated nets (LLINs)	PermaNet 2.0 curtains and covers (Vestergaard Frandsen)	Deltamethrin	Pupae per person index (PPI)	First follow-up - 2nd intervention		0.77	1.25	0.42	0.24	1.62338	0.571429	2.84091	-184.091	Table 2 all baselin and post
2015	Effectiveness and feasibility of long-lasting insecticide-treated curtains and water container covers for dengue vector control in Colombia: a cluster randomised trial	http://dx.doi.org/10.1093/trstmh/tru208	long-lasting insecticide-treated nets (LLINs)	PermaNet 2.0 curtains and covers (Vestergaard Frandsen)	Deltamethrin	Pupae per person index (PPI)	Second follow-up - 2nd intervention		0.77	0.23	0.42	0.32	0.298701	0.761905	0.392045	60.7955	Table 2 all baselin and post
2015	Effectiveness and feasibility of long-lasting insecticide-treated curtains and water container covers for dengue vector control in Colombia: a cluster randomised trial	http://dx.doi.org/10.1093/trstmh/tru208	long-lasting insecticide-treated nets (LLINs)	PermaNet 2.0 curtains and covers (Vestergaard Frandsen)	Deltamethrin	Breteau index (BI)	First follow-up - 1st intervention		14.4	6.5	8.1	5.3	0.451389	0.654321	0.689858	31.0142	Table 2 all baselin and post
2015	Effectiveness and feasibility of long-lasting insecticide-treated curtains and water container covers for dengue vector control in Colombia: a cluster randomised trial	http://dx.doi.org/10.1093/trstmh/tru208	long-lasting insecticide-treated nets (LLINs)	PermaNet 2.0 curtains and covers (Vestergaard Frandsen)	Deltamethrin	Breteau index (BI)	Second follow-up - 1st intervention		14.4	7.2	8.1	2.8	0.5	0.345679	1.44643	-44.6429	Table 2 all baselin and post
2015	Effectiveness and feasibility of long-lasting insecticide-treated curtains and water container covers for dengue vector control in Colombia: a cluster randomised trial	http://dx.doi.org/10.1093/trstmh/tru208	long-lasting insecticide-treated nets (LLINs)	PermaNet 2.0 curtains and covers (Vestergaard Frandsen)	Deltamethrin	Breteau index (BI)	First follow-up - 2nd intervention		12.4	8.9	8.3	5	0.717742	0.60241	1.19145	-19.1452	Table 2 all baselin and post
2015	Effectiveness and feasibility of long-lasting insecticide-treated curtains and water container covers for dengue vector control in Colombia: a cluster randomised trial	http://dx.doi.org/10.1093/trstmh/tru208	long-lasting insecticide-treated nets (LLINs)	PermaNet 2.0 curtains and covers (Vestergaard Frandsen)	Deltamethrin	Breteau index (BI)	Second follow-up - 2nd intervention		12.4	4.5	8.3	3.2	0.362903	0.385542	0.94128	5.87198	Table 2 all baselin and post
2015	Effectiveness and feasibility of long-lasting insecticide-treated curtains and water container covers for dengue vector control in Colombia: a cluster randomised trial	http://dx.doi.org/10.1093/trstmh/tru208	long-lasting insecticide-treated nets (LLINs)	PermaNet 2.0 curtains and covers (Vestergaard Frandsen)	Deltamethrin	Container index (CI)	First follow-up - 1st intervention		3.7	1.4	2.7	1.5	0.378378	0.555556	0.681081	31.8919	Table 2 all baselin and post
2015	Effectiveness and feasibility of long-lasting insecticide-treated curtains and water container covers for dengue vector control in Colombia: a cluster randomised trial	http://dx.doi.org/10.1093/trstmh/tru208	long-lasting insecticide-treated nets (LLINs)	PermaNet 2.0 curtains and covers (Vestergaard Frandsen)	Deltamethrin	Container index (CI)	Second follow-up - 1st intervention		3.7	2	2.7	1.3	0.540541	0.481481	1.12266	-12.2661	Table 2 all baselin and post
2015	Effectiveness and feasibility of long-lasting insecticide-treated curtains and water container covers for dengue vector control in Colombia: a cluster randomised trial	http://dx.doi.org/10.1093/trstmh/tru208	long-lasting insecticide-treated nets (LLINs)	PermaNet 2.0 curtains and covers (Vestergaard Frandsen)	Deltamethrin	Container index (CI)	First follow-up - 2nd intervention		4.8	2.2	3.5	1.6	0.458333	0.457143	1.0026	-0.260417	Table 2 all baselin and post
2015	Effectiveness and feasibility of long-lasting insecticide-treated curtains and water container covers for dengue vector control in Colombia: a cluster randomised trial	http://dx.doi.org/10.1093/trstmh/tru208	long-lasting insecticide-treated nets (LLINs)	PermaNet 2.0 curtains and covers (Vestergaard Frandsen)	Deltamethrin	Container index (CI)	Second follow-up - 2nd intervention		4.8	0.9	3.5	1.4	0.1875	0.4	0.46875	53.125	Table 2 all baselin and post
2015	Effectiveness and feasibility of long-lasting insecticide-treated curtains and water container covers for dengue vector control in Colombia: a cluster randomised trial	http://dx.doi.org/10.1093/trstmh/tru208	long-lasting insecticide-treated nets (LLINs)	PermaNet 2.0 curtains and covers (Vestergaard Frandsen)	Deltamethrin	Household index	First follow-up - 1st intervention		13.2	5.9	7.9	4.7	0.44697	0.594937	0.751289	24.8711	Table 2 all baselin and post
2015	Effectiveness and feasibility of long-lasting insecticide-treated curtains and water container covers for dengue vector control in Colombia: a cluster randomised trial	http://dx.doi.org/10.1093/trstmh/tru208	long-lasting insecticide-treated nets (LLINs)	PermaNet 2.0 curtains and covers (Vestergaard Frandsen)	Deltamethrin	Household index	Second follow-up - 1st intervention		13.2	6.7	7.9	2.5	0.507576	0.316456	1.60394	-60.3939	Table 2 all baselin and post
2015	Effectiveness and feasibility of long-lasting insecticide-treated curtains and water container covers for dengue vector control in Colombia: a cluster randomised trial	http://dx.doi.org/10.1093/trstmh/tru208	long-lasting insecticide-treated nets (LLINs)	PermaNet 2.0 curtains and covers (Vestergaard Frandsen)	Deltamethrin	Household index	First follow-up - 2nd intervention		11.5	7.6	8	4.6	0.66087	0.575	1.14934	-14.9338	Table 2 all baselin and post
2015	Effectiveness and feasibility of long-lasting insecticide-treated curtains and water container covers for dengue vector control in Colombia: a cluster randomised trial	http://dx.doi.org/10.1093/trstmh/tru208	long-lasting insecticide-treated nets (LLINs)	PermaNet 2.0 curtains and covers (Vestergaard Frandsen)	Deltamethrin	Household index	Second follow-up - 2nd intervention		11.5	4.2	8	2.5	0.365217	0.3125	1.1687	-16.8696	Table 2 all baselin and post
2015	Entomological impact and social participation in dengue control: a cluster randomized trial in Fortaleza, Brazil	http://dx.doi.org/10.1093/trstmh/tru187	Ecohealth approach involving environmental management and community participation			House Index (HI)			1.2944	2.0497	0.8383	3.1664	1.58351	3.77717	0.419233	58.0767	Table 4 both baaseline and post
2015	Entomological impact and social participation in dengue control: a cluster randomized trial in Fortaleza, Brazil	http://dx.doi.org/10.1093/trstmh/tru187	Ecohealth approach involving environmental management and community participation			Container Index (CI)			0.1799	0.2228	0.1625	0.7157	1.23847	4.40431	0.281194	71.8806	Table 4 both baaseline and post
2015	Entomological impact and social participation in dengue control: a cluster randomized trial in Fortaleza, Brazil	http://dx.doi.org/10.1093/trstmh/tru187	Ecohealth approach involving environmental management and community participation			Breteau index (BI)			1.5991	2.4646	1.0278	4.3158	1.54124	4.19907	0.367044	63.2956	Table 4 both baaseline and post
2015	Entomological impact and social participation in dengue control: a cluster randomized trial in Fortaleza, Brazil	http://dx.doi.org/10.1093/trstmh/tru187	Ecohealth approach involving environmental management and community participation			Pupae per person index (PPI)			0.0229	0.0292	0.0104	0.0539	1.27511	5.18269	0.246032	75.3968	Table 4 both baaseline and post
2015	Integrating participatory community mobilization processes to improve dengue prevention: an eco-bio-social scaling up of local success in Machala, Ecuador	http://dx.doi.org/10.1093/trstmh/tru209	community-based mosquito breeding site elimination program (CPSC).			Pupa per person index (PPI)	PPI2012		0.524	0.08	0.817	0.353	0.152672	0.432069	0.353351	64.6649	Table 1 pre and post intervention of both c and t
2014	Use of the CDC Autocidal Gravid Ovitrap to Control and Prevent Outbreaks of Aedes aegypti (Diptera: Culicidae)	http://dx.doi.org/10.1603/ME13096	autocidal gravid ovitraps (AGO traps)/ Physical trap	CDC Autocidal Gravid Ovitrap (CDC-AGO)			BG-Sentinel traps		3.78	1.74	3.6	4.06	0.460317	1.12778	0.408163	59.1837	Table 1 pre and post intervention of both c and t
2014	Use of the CDC Autocidal Gravid Ovitrap to Control and Prevent Outbreaks of Aedes aegypti (Diptera: Culicidae)	http://dx.doi.org/10.1603/ME13096	autocidal gravid ovitraps (AGO traps)/ Physical trap	CDC Autocidal Gravid Ovitrap (CDC-AGO)			Sentinel AGO traps	53-70%	2.65	1.25	3.69	3.83	0.471698	1.03794	0.454456	54.5544	Table 1 pre and post intervention of both c and t
2013	Field trial on a novel control method for the dengue vector, Aedes aegypti by the systematic use of Olyset (R) Net and pyriproxyfen in Southern Vietnam	http://dx.doi.org/10.1186/1756-3305-6-6	Physical barrier (lids) + Chemical (insecticides)	Olyset Net & Pyriproxyfen	Permethrin and Pyriproxyfen 0.5%	Container Index		NO	25	25	35	17	1	0.485714	2.05882	-105.882	Figure 2 used the total line estimate and avarge
2013	Field trial on a novel control method for the dengue vector, Aedes aegypti by the systematic use of Olyset (R) Net and pyriproxyfen in Southern Vietnam	http://dx.doi.org/10.1186/1756-3305-6-6	Physical barrier (lids) + Chemical (insecticides)	Olyset Net & Pyriproxyfen	Permethrin and Pyriproxyfen 0.5%	House Index		NO	95	65	78	89	0.684211	1.14103	0.599645	40.0355	figure 3 Est, and avarage
2013	Field trial on a novel control method for the dengue vector, Aedes aegypti by the systematic use of Olyset (R) Net and pyriproxyfen in Southern Vietnam	http://dx.doi.org/10.1186/1756-3305-6-6	Physical barrier (lids) + Chemical (insecticides)	Olyset Net & Pyriproxyfen	Permethrin and Pyriproxyfen 0.5%	Pupae per container		NO	0.493	0.193	0.2966	0.4437	0.391481	1.49595	0.261693	73.8307	figure 4 Est, and avarage
2013	A Cluster-Randomized Trial of Insecticide-Treated Curtains for Dengue Vector Control in Thailand	https://www.ncbi.nlm.nih.gov/pmc/articles/PMC3583314/	Insecticide-treated materials (curtains)	PermaNet (Vestergaard-Frandsen)	Deltamethrin	Breteau Index (BI)			0.07	0.45	0.07	0.48	6.42857	6.85714	0.9375	6.25	Figure 2. folluow up 2 6 month	note All values below are VISUAL ESTIMATES from Figure 2 both intervention and control. Used after 6 month
2013	A Cluster-Randomized Trial of Insecticide-Treated Curtains for Dengue Vector Control in Thailand	https://www.ncbi.nlm.nih.gov/pmc/articles/PMC3583314/	Insecticide-treated materials (curtains)	PermaNet (Vestergaard-Frandsen)	Deltamethrin	House Index (HI)			0.04	0.25	0.05	0.26	6.25	5.2	1.20192	-20.1923	Figure 2. note All values below are VISUAL ESTIMATES from Figure 2 both intervention and control. Used after 6 month	note All values below are VISUAL ESTIMATES from Figure 2 both intervention and control. Used after 6 month
2013	A Cluster-Randomized Trial of Insecticide-Treated Curtains for Dengue Vector Control in Thailand	https://www.ncbi.nlm.nih.gov/pmc/articles/PMC3583314/	Insecticide-treated materials (curtains)	PermaNet (Vestergaard-Frandsen)	Deltamethrin	Container Index (CI)			0.018	0.07	0.02	0.075	3.88889	3.75	1.03704	-3.7037	Figure 2. note All values below are VISUAL ESTIMATES from Figure 2 both intervention and control. Used after 6 month	note All values below are VISUAL ESTIMATES from Figure 2 both intervention and control. Used after 6 month
2013	A Cluster-Randomized Trial of Insecticide-Treated Curtains for Dengue Vector Control in Thailand	https://www.ncbi.nlm.nih.gov/pmc/articles/PMC3583314/	Insecticide-treated materials (curtains)	PermaNet (Vestergaard-Frandsen)	Deltamethrin	Pupa per person index (PPI)			0.004	0.055	0.005	0.058	13.75	11.6	1.18534	-18.5345	Figure 2. note All values below are VISUAL ESTIMATES from Figure 2 both intervention and control. Used after 6 month	note All values below are VISUAL ESTIMATES from Figure 2 both intervention and control. Used after 6 month
2012	A community empowerment strategy embedded in a routine dengue vector control programme: a cluster randomised controlled trial	http://dx.doi.org/10.1016/j.trstmh.2012.01.013	Community empowerment strategy			Breteau indices (BI)		0.53	0.08	0.11	0.11	0.24	1.375	2.18182	0.630208	36.9792	Table 3 both baseline and post	clear table summary used same number
2012	Community-based control of Aedes aegypti by adoption of eco-health methods in Chennai City, India	http://dx.doi.org/10.1179/2047773212Y.0000000056	Community-based environmental management approach			Pupae per person index			1.075	0.004	0.729	0.355	0.00372093	0.486968	0.00764101	99.2359	Table 3 both baseline and post
2012	Community-based control of Aedes aegypti by adoption of eco-health methods in Chennai City, India	http://dx.doi.org/10.1179/2047773212Y.0000000056	Community-based environmental management approach			House index			19.6	4.2	17.2	16.5	0.214286	0.959302	0.223377	77.6623	Table 3 both baseline and post
2012	Community-based control of Aedes aegypti by adoption of eco-health methods in Chennai City, India	http://dx.doi.org/10.1179/2047773212Y.0000000056	Community-based environmental management approach			Container index			8.91	1.05	7.51	5.72	0.117845	0.761651	0.154723	84.5277	Table 3 both baseline and post
2012	Community-based control of Aedes aegypti by adoption of eco-health methods in Chennai City, India	http://dx.doi.org/10.1179/2047773212Y.0000000056	Community-based environmental management approach			Breteau index			30.8	4.3	22.2	21.4	0.13961	0.963964	0.144829	85.5171	Table 3 both baseline and post
2012	Combining two teaching techniques for young children on Aedes aegypti control: effects on entomological indices in western Mexico	http://dx.doi.org/10.1111/j.1948-7134.2012.00222.x	Educational program for children			Container index	López Mateos, El Pastor		76.6	4.8	72.9	92	0.0626632	1.262	0.0496538	95.0346	TABLE 1 AND 2 BASELINE AND POST INTR
2012	Combining two teaching techniques for young children on Aedes aegypti control: effects on entomological indices in western Mexico	http://dx.doi.org/10.1111/j.1948-7134.2012.00222.x	Educational program for children			House Index	López Mateos, El Pastor		83.3	38.5	87.6	84.5	0.462185	0.964612	0.479141	52.0859	TABLE 1 AND 2 BASELINE AND POST INTR
2012	Combining two teaching techniques for young children on Aedes aegypti control: effects on entomological indices in western Mexico	http://dx.doi.org/10.1111/j.1948-7134.2012.00222.x	Educational program for children			Container index	Veinte de Noviembre, San Jose		76.2	5.3	82	86.9	0.0695538	1.05976	0.0656319	93.4368	TABLE 1 AND 2 BASELINE AND POST INTR
2012	Combining two teaching techniques for young children on Aedes aegypti control: effects on entomological indices in western Mexico	http://dx.doi.org/10.1111/j.1948-7134.2012.00222.x	Educational program for children			House Index	Veinte de Noviembre, San Jose		84	39.4	87.6	84.5	0.469048	0.964612	0.486255	51.3745	TABLE 1 AND 2 BASELINE AND POST INTR
2012	Community mobilization and household level waste management for dengue vector control in Gampaha district of Sri Lanka; an intervention study	http://dx.doi.org/10.1179/2047773212Y.0000000060	ommunity-based ecosystem management	150L compost bins to household		Pupae per 100 persons Index	Month 2 follow-up		4	0.183	3.4	1.016	0.04575	0.298824	0.1531	84.69	Figure 3 estamte and avarege the post
2012	Application of eco-friendly tools and eco-biosocial strategies to control dengue vectors in urban and peri-urban settings in Thailand	http://dx.doi.org/10.1179/2047773212Y.0000000059	IVM using eco-friendly, community engagement	Eco-bio-social or ecohealth approach	Mesocyclops copepods and Bti	House Index (HI)	Month 2 follow-up		37.19	33.25	38.84	32	0.894058	0.823893	1.08516	-8.51623	Table 3 both baseline and post	2, 4 and 6 month follow-ups
2012	Application of eco-friendly tools and eco-biosocial strategies to control dengue vectors in urban and peri-urban settings in Thailand	http://dx.doi.org/10.1179/2047773212Y.0000000059	IVM using eco-friendly, community engagement	Eco-bio-social or ecohealth approach	Mesocyclops copepods and Bti	Container Index (CI)	Month 2 follow-up		9.2	8.03	11.19	9.24	0.872826	0.825737	1.05703	-5.70264	Table 3 both baseline and post	2, 4 and 6 month follow-ups
2012	Application of eco-friendly tools and eco-biosocial strategies to control dengue vectors in urban and peri-urban settings in Thailand	http://dx.doi.org/10.1179/2047773212Y.0000000059	IVM using eco-friendly, community engagement	Eco-bio-social or ecohealth approach	Mesocyclops copepods and Bti	Breteau index (BI)	Month 2 follow-up		81.86	71.22	78.79	65.25	0.870022	0.828151	1.05056	-5.05599	Table 3 both baseline and post	2, 4 and 6 month follow-ups
2012	Application of eco-friendly tools and eco-biosocial strategies to control dengue vectors in urban and peri-urban settings in Thailand	http://dx.doi.org/10.1179/2047773212Y.0000000059	IVM using eco-friendly, community engagement	Eco-bio-social or ecohealth approach	Mesocyclops copepods and Bti	House Index (HI)	Month 4 follow-up		37.19	20.41	38.84	21.2	0.548803	0.545829	1.00545	-0.544932	Table 3 both baseline and post	2, 4 and 6 month follow-ups
2012	Application of eco-friendly tools and eco-biosocial strategies to control dengue vectors in urban and peri-urban settings in Thailand	http://dx.doi.org/10.1179/2047773212Y.0000000059	IVM using eco-friendly, community engagement	Eco-bio-social or ecohealth approach	Mesocyclops copepods and Bti	Container Index (CI)	Month 4 follow-up		9.2	6.3	11.19	5.51	0.684783	0.492404	1.39069	-39.0693	Table 3 both baseline and post	2, 4 and 6 month follow-ups
2012	Application of eco-friendly tools and eco-biosocial strategies to control dengue vectors in urban and peri-urban settings in Thailand	http://dx.doi.org/10.1179/2047773212Y.0000000059	IVM using eco-friendly, community engagement	Eco-bio-social or ecohealth approach	Mesocyclops copepods and Bti	Breteau index (BI)	Month 4 follow-up		81.86	49.1	78.79	35.05	0.599805	0.444853	1.34832	-34.832	Table 3 both baseline and post	2, 4 and 6 month follow-ups
2012	Application of eco-friendly tools and eco-biosocial strategies to control dengue vectors in urban and peri-urban settings in Thailand	http://dx.doi.org/10.1179/2047773212Y.0000000059	IVM using eco-friendly, community engagement	Eco-bio-social or ecohealth approach	Mesocyclops copepods and Bti	House Index (HI)	Month 6 follow-up		37.19	11.68	38.84	14.03	0.314063	0.361226	0.869437	13.0563	Table 3 both baseline and post	2, 4 and 6 month follow-ups
2012	Application of eco-friendly tools and eco-biosocial strategies to control dengue vectors in urban and peri-urban settings in Thailand	http://dx.doi.org/10.1179/2047773212Y.0000000059	IVM using eco-friendly, community engagement	Eco-bio-social or ecohealth approach	Mesocyclops copepods and Bti	Container Index (CI)	Month 6 follow-up		9.2	3.01	11.19	5.38	0.327174	0.480786	0.680497	31.9503	Table 3 both baseline and post	2, 4 and 6 month follow-ups
2012	Application of eco-friendly tools and eco-biosocial strategies to control dengue vectors in urban and peri-urban settings in Thailand	http://dx.doi.org/10.1179/2047773212Y.0000000059	IVM using eco-friendly, community engagement	Eco-bio-social or ecohealth approach	Mesocyclops copepods and Bti	Breteau index (BI)	Month 6 follow-up		81.86	24.46	78.79	21.49	0.298803	0.27275	1.09552	-9.55177	Table 3 both baseline and post	2, 4 and 6 month follow-ups
2012	Dengue vector management using insecticide treated materials and targeted interventions on productive breeding-sites in Guatemala	http://dx.doi.org/10.1186/1471-2458-12-931	insecticide-treated materials (ITMs)	PermaNet 2.0 curtains for windows and drum covers; and Temephos larvicide for productive containers (2nd intervention only)	Deltamethrin	Total Pupae per cluser	1st intervention		1173	4477	646	4371	3.81671	6.76625	0.56408	43.592	Figure 2 in Supplementary
2012	Dengue vector management using insecticide treated materials and targeted interventions on productive breeding-sites in Guatemala	http://dx.doi.org/10.1186/1471-2458-12-931	insecticide-treated materials (ITMs)	PermaNet 2.0 curtains for windows and drum covers; and Temephos larvicide for productive containers (2nd intervention only)	Deltamethrin	Totoal Pupae per cluster	2nd intervention		1173	1032	646	3022	0.879795	4.67802	0.18807	81.193	Figure 2 in Supplementary
2011	Pyrethroid Resistance Reduces the Efficacy of Space Sprays for Dengue Control on the Island of Martinique (Caribbean)	http://dx.doi.org/10.1371/journal.pntd.0001202	Insecticide sprayer	Deltamethrin (K-Othrine ULV 15/5) &Pyrethrins (AquaPy)	Deltamethrin & Pyrethrins	Females per trap outside	Pyrethrins		1.4	2.46	2	2.3	1.75714	1.15	1.52795	-52.795	figure 4 figure 5 and figure 6	pre firt 2 and post last 3
2011	Pyrethroid Resistance Reduces the Efficacy of Space Sprays for Dengue Control on the Island of Martinique (Caribbean)	http://dx.doi.org/10.1371/journal.pntd.0001202	Insecticide sprayer	Deltamethrin (K-Othrine ULV 15/5) &Pyrethrins (AquaPy)	Deltamethrin & Pyrethrins	Females per trap inside	Pyrethrins		2.275	3.75	1.75	2.466	1.64835	1.40914	1.16975	-16.9755	figure 4 figure 5 and figure 6
2011	Pyrethroid Resistance Reduces the Efficacy of Space Sprays for Dengue Control on the Island of Martinique (Caribbean)	http://dx.doi.org/10.1371/journal.pntd.0001202	Insecticide sprayer	Deltamethrin (K-Othrine ULV 15/5) &Pyrethrins (AquaPy)	Deltamethrin & Pyrethrins	Females per trap outside	Deltamethrin		2.65	4.03	2	2.3	1.52075	1.15	1.3224	-32.2395	figure 4 figure 5 and figure 6
2011	Pyrethroid Resistance Reduces the Efficacy of Space Sprays for Dengue Control on the Island of Martinique (Caribbean)	http://dx.doi.org/10.1371/journal.pntd.0001202	Insecticide sprayer	Deltamethrin (K-Othrine ULV 15/5) &Pyrethrins (AquaPy)	Deltamethrin & Pyrethrins	Females per trap inside	Deltamethrin		3.025	2.716	1.75	2.466	0.897851	1.40914	0.637161	36.2839	figure 4 figure 5 and figure 6
2011	Pyrethroid Resistance Reduces the Efficacy of Space Sprays for Dengue Control on the Island of Martinique (Caribbean)	http://dx.doi.org/10.1371/journal.pntd.0001202	Insecticide sprayer	Deltamethrin (K-Othrine ULV 15/5) &Pyrethrins (AquaPy)	Deltamethrin & Pyrethrins	Weighted Breteau Index	Pyrethrins		130	81.666	125	61.66	0.6282	0.49328	1.27352	-27.3516	figure 4 figure 5 and figure 6
2011	Pyrethroid Resistance Reduces the Efficacy of Space Sprays for Dengue Control on the Island of Martinique (Caribbean)	http://dx.doi.org/10.1371/journal.pntd.0001202	Insecticide sprayer	Deltamethrin (K-Othrine ULV 15/5) &Pyrethrins (AquaPy)	Deltamethrin & Pyrethrins	Weighted Breteau Index	Deltamethrin		200	99.66	125	61.66	0.4983	0.49328	1.01018	-1.01768	figure 4 figure 5 and figure 6

## Sheet: MAIN
Article Title	Did authors acknowledge presence of COI?	Intervention Type	% Reduction Ae. aegypti	reduction	COUNTRY
Preventive residual insecticide applications successfully controlled Aedes aegypti in Yucatan, Mexico	NO	Insecticidal	53.19	0.531884	Mexico
Preventive residual insecticide applications successfully controlled Aedes aegypti in Yucatan, Mexico	NO	Insecticidal	4.85	0.0485248	Mexico
Pilot trial using mass field-releases of sterile males produced with the incompatible and sterile insect techniques as part of integrated Aedes aegypti control in Mexico	NO	Suppression	15.71	0.15709	Mexico
Pilot trial using mass field-releases of sterile males produced with the incompatible and sterile insect techniques as part of integrated Aedes aegypti control in Mexico	NO	Suppression	89.09	0.890909	Mexico
Field evaluation of WALS truck-mounted A1 super duty mist sprayer® with VectoBac® WDG against Aedes aegypti (Diptera:Culicidae) populations in Manatee County, Florida	NO	Insecticidal	45.43	0.454262	USA
Field evaluation of WALS truck-mounted A1 super duty mist sprayer® with VectoBac® WDG against Aedes aegypti (Diptera:Culicidae) populations in Manatee County, Florida	NO	Insecticidal	33.91	0.339072	USA
Field evaluation of WALS truck-mounted A1 super duty mist sprayer® with VectoBac® WDG against Aedes aegypti (Diptera:Culicidae) populations in Manatee County, Florida	NO	Insecticidal	45.1	0.451017	USA
Larval source reduction with a purpose: Designing and evaluating a household- and school-based intervention in coastal Kenya	NO	Community	47.83	0.478304	Kenya
Larval source reduction with a purpose: Designing and evaluating a household- and school-based intervention in coastal Kenya	NO	Community	24.81	0.24812	Kenya
Evaluation of insecticide treated window curtains and water container covers for dengue vector control in a large-scale cluster-randomized trial in Venezuela	NO	Insecticidal	73.94	0.739439	Venezuel
Evaluation of insecticide treated window curtains and water container covers for dengue vector control in a large-scale cluster-randomized trial in Venezuela	NO	Insecticidal	28.21	0.282051	Venezuel
Evaluation of insecticide treated window curtains and water container covers for dengue vector control in a large-scale cluster-randomized trial in Venezuela	NO	Insecticidal	51.11	0.511138	Venezuel
Evaluation of insecticide treated window curtains and water container covers for dengue vector control in a large-scale cluster-randomized trial in Venezuela	NO	Insecticidal	59.77	0.597683	Venezuel
Evaluation of insecticide treated window curtains and water container covers for dengue vector control in a large-scale cluster-randomized trial in Venezuela	NO	Insecticidal	67.46	0.674564	Venezuel
Evaluation of insecticide treated window curtains and water container covers for dengue vector control in a large-scale cluster-randomized trial in Venezuela	NO	Insecticidal	47.35	0.473504	Venezuel
Evaluation of insecticide treated window curtains and water container covers for dengue vector control in a large-scale cluster-randomized trial in Venezuela	NO	Insecticidal	60.8	0.607964	Venezuel
Evaluation of insecticide treated window curtains and water container covers for dengue vector control in a large-scale cluster-randomized trial in Venezuela	NO	Insecticidal	62.95	0.629478	Venezuel
Evaluation of insecticide treated window curtains and water container covers for dengue vector control in a large-scale cluster-randomized trial in Venezuela	NO	Insecticidal	87.24	0.872435	Venezuel
Evaluation of insecticide treated window curtains and water container covers for dengue vector control in a large-scale cluster-randomized trial in Venezuela	NO	Insecticidal	97.28	0.9728	Venezuel
Evaluation of insecticide treated window curtains and water container covers for dengue vector control in a large-scale cluster-randomized trial in Venezuela	NO	Insecticidal	76.49	0.764867	Venezuel
Evaluation of insecticide treated window curtains and water container covers for dengue vector control in a large-scale cluster-randomized trial in Venezuela	NO	Insecticidal	84.57	0.845682	Venezuel
Protective effect of house screening against indoor Aedes aegypti in Merida, Mexico: A cluster randomised controlled trial	NO	Insecticidal	28.75	0.2875	Mexico
Protective effect of house screening against indoor Aedes aegypti in Merida, Mexico: A cluster randomised controlled trial	NO	Insecticidal	64.56	0.645563	Mexico
Releasing incompatible males drives strong suppression across populations of wild and Wolbachia-carrying Aedes aegypti in Australia	YES	Replacement	58.32	0.583199	Australia
Releasing incompatible males drives strong suppression across populations of wild and Wolbachia-carrying Aedes aegypti in Australia	YES	Replacement	14.31	0.143133	Australia
Releasing incompatible males drives strong suppression across populations of wild and Wolbachia-carrying Aedes aegypti in Australia	YES	Replacement	68.64	0.686354	Australia
Novel Sterile Insect Technology Program Results in Suppression of a Field Mosquito Population and Subsequently to Reduced Incidence of Dengue	YES	Suppression	69.95	0.699504	Brazil
Insecticide-treated house screening protects against Zika-infected Aedes aegypti in Merida, Mexico	NO	Suppression	30.23	0.302326	Mexico
Insecticide-treated house screening protects against Zika-infected Aedes aegypti in Merida, Mexico	NO	Suppression	29.41	0.294118	Mexico
Insecticide-treated house screening protects against Zika-infected Aedes aegypti in Merida, Mexico	NO	Suppression	13.4	0.134021	Mexico
Insecticide-treated house screening protects against Zika-infected Aedes aegypti in Merida, Mexico	NO	Suppression	-33.33	-0.333333	Mexico
Variable coverage in an Autocidal Gravid Ovitrap intervention impacts efficacy of Aedes aegypti control	NO	Suppression	-278.18	-2.78182	USA
Variable coverage in an Autocidal Gravid Ovitrap intervention impacts efficacy of Aedes aegypti control	NO	Suppression	16.67	0.166667	USA
Variable coverage in an Autocidal Gravid Ovitrap intervention impacts efficacy of Aedes aegypti control	NO	Suppression	90.91	0.909091	USA
Variable coverage in an Autocidal Gravid Ovitrap intervention impacts efficacy of Aedes aegypti control	NO	Suppression	10	0.1	USA
An evaluation of Bacillus thuringiensis israelensis (AM65-52) treatment for the control of Aedes aegypti using vehicle-mounted WALS® application in a densely populated urban area of Puerto Rico	NO	Insecticidal	46.69	0.466891	USA
An evaluation of Bacillus thuringiensis israelensis (AM65-52) treatment for the control of Aedes aegypti using vehicle-mounted WALS® application in a densely populated urban area of Puerto Rico	NO	Insecticidal	28.35	0.283518	USA
Sterile Insect Technique: Successful Suppression of an Aedes aegypti Field Population in Cuba	NO	Suppression	42.09	0.420899	Cuba
The entomological impact of passive metofluthrin emanators against indoor Aedes aegypti: A randomized field trial	NO	Insecticidal	44.5	0.444967	Mexico
DengueChat: A Social and Software Platform for Community-based Arbovirus Vector Control	NO	Community	61.16	0.61157	Nicaragua
DengueChat: A Social and Software Platform for Community-based Arbovirus Vector Control	NO	Community	70.63	0.706294	Nicaragua
DengueChat: A Social and Software Platform for Community-based Arbovirus Vector Control	NO	Community	84.62	0.846154	Nicaragua
DengueChat: A Social and Software Platform for Community-based Arbovirus Vector Control	NO	Community	70.93	0.70935	Nicaragua
DengueChat: A Social and Software Platform for Community-based Arbovirus Vector Control	NO	Community	84.04	0.840402	Nicaragua
DengueChat: A Social and Software Platform for Community-based Arbovirus Vector Control	NO	Community	89.61	0.896104	Nicaragua
DengueChat: A Social and Software Platform for Community-based Arbovirus Vector Control	NO	Community	71.17	0.711656	Nicaragua
DengueChat: A Social and Software Platform for Community-based Arbovirus Vector Control	NO	Community	75.13	0.751323	Nicaragua
DengueChat: A Social and Software Platform for Community-based Arbovirus Vector Control	NO	Community	89.04	0.890411	Nicaragua
DengueChat: A Social and Software Platform for Community-based Arbovirus Vector Control	NO	Community	57.02	0.570175	Nicaragua
DengueChat: A Social and Software Platform for Community-based Arbovirus Vector Control	NO	Community	98.98	0.989754	Nicaragua
DengueChat: A Social and Software Platform for Community-based Arbovirus Vector Control	NO	Community	99.44	0.994382	Nicaragua
DengueChat: A Social and Software Platform for Community-based Arbovirus Vector Control	NO	Community	58.62	0.586207	Nicaragua
DengueChat: A Social and Software Platform for Community-based Arbovirus Vector Control	NO	Community	99.31	0.993056	Nicaragua
DengueChat: A Social and Software Platform for Community-based Arbovirus Vector Control	NO	Community	99.47	0.994652	Nicaragua
Field Efficacy of Larvivorous Fish and Pyriproxyfen Combined with Community Engagement on Dengue Vectors in Cambodia: A Randomized Controlled Trial	NO	Insecticidal	38.89	0.388889	Cambodia
Field Efficacy of Larvivorous Fish and Pyriproxyfen Combined with Community Engagement on Dengue Vectors in Cambodia: A Randomized Controlled Trial	NO	Insecticidal	57.04	0.57037	Cambodia
Field Efficacy of Larvivorous Fish and Pyriproxyfen Combined with Community Engagement on Dengue Vectors in Cambodia: A Randomized Controlled Trial	NO	Insecticidal	-33.33	-0.333333	Cambodia
Field Efficacy of Larvivorous Fish and Pyriproxyfen Combined with Community Engagement on Dengue Vectors in Cambodia: A Randomized Controlled Trial	NO	Insecticidal	36.36	0.363636	Cambodia
Field Efficacy of Larvivorous Fish and Pyriproxyfen Combined with Community Engagement on Dengue Vectors in Cambodia: A Randomized Controlled Trial	NO	Insecticidal	57.58	0.575758	Cambodia
Field Efficacy of Larvivorous Fish and Pyriproxyfen Combined with Community Engagement on Dengue Vectors in Cambodia: A Randomized Controlled Trial	NO	Insecticidal	27.27	0.272727	Cambodia
Field Efficacy of Larvivorous Fish and Pyriproxyfen Combined with Community Engagement on Dengue Vectors in Cambodia: A Randomized Controlled Trial	NO	Insecticidal	62.84	0.628372	Cambodia
Field Efficacy of Larvivorous Fish and Pyriproxyfen Combined with Community Engagement on Dengue Vectors in Cambodia: A Randomized Controlled Trial	NO	Insecticidal	57.55	0.575486	Cambodia
Field Efficacy of Larvivorous Fish and Pyriproxyfen Combined with Community Engagement on Dengue Vectors in Cambodia: A Randomized Controlled Trial	NO	Insecticidal	40.09	0.400909	Cambodia
Field Efficacy of Larvivorous Fish and Pyriproxyfen Combined with Community Engagement on Dengue Vectors in Cambodia: A Randomized Controlled Trial	NO	Insecticidal	44.86	0.448617	Cambodia
Field Efficacy of Larvivorous Fish and Pyriproxyfen Combined with Community Engagement on Dengue Vectors in Cambodia: A Randomized Controlled Trial	NO	Insecticidal	48.85	0.488517	Cambodia
Field Efficacy of Larvivorous Fish and Pyriproxyfen Combined with Community Engagement on Dengue Vectors in Cambodia: A Randomized Controlled Trial	NO	Insecticidal	30.28	0.302849	Cambodia
Field Efficacy of Larvivorous Fish and Pyriproxyfen Combined with Community Engagement on Dengue Vectors in Cambodia: A Randomized Controlled Trial	NO	Insecticidal	93.25	0.9325	Cambodia
Field Efficacy of Larvivorous Fish and Pyriproxyfen Combined with Community Engagement on Dengue Vectors in Cambodia: A Randomized Controlled Trial	NO	Insecticidal	87.73	0.877273	Cambodia
Field Efficacy of Larvivorous Fish and Pyriproxyfen Combined with Community Engagement on Dengue Vectors in Cambodia: A Randomized Controlled Trial	NO	Insecticidal	80.71	0.807143	Cambodia
Field Efficacy of Larvivorous Fish and Pyriproxyfen Combined with Community Engagement on Dengue Vectors in Cambodia: A Randomized Controlled Trial	NO	Insecticidal	42.73	0.427273	Cambodia
Field Efficacy of Larvivorous Fish and Pyriproxyfen Combined with Community Engagement on Dengue Vectors in Cambodia: A Randomized Controlled Trial	NO	Insecticidal	77.69	0.77686	Cambodia
Field Efficacy of Larvivorous Fish and Pyriproxyfen Combined with Community Engagement on Dengue Vectors in Cambodia: A Randomized Controlled Trial	NO	Insecticidal	18.18	0.181818	Cambodia
Community engagement to control dengue and other vector-borne diseases in Alappuzha municipality, Kerala, India	NO	Community	62.72	0.627155	India
Community engagement to control dengue and other vector-borne diseases in Alappuzha municipality, Kerala, India	NO	Community	1.6	0.0159809	India
Community engagement to control dengue and other vector-borne diseases in Alappuzha municipality, Kerala, India	NO	Community	47.39	0.473938	India
Assessing the efficacy of two new formulations of larvicide pyriproxyfen for the control of Aedes aegypti using dissemination stations in two sites of Rio de Janeiro city	NO	Insecticidal	15.97	0.15967	Brazil
Assessing the efficacy of two new formulations of larvicide pyriproxyfen for the control of Aedes aegypti using dissemination stations in two sites of Rio de Janeiro city	NO	Insecticidal	0.62	0.00618499	Brazil
Assessing the efficacy of two new formulations of larvicide pyriproxyfen for the control of Aedes aegypti using dissemination stations in two sites of Rio de Janeiro city	NO	Insecticidal	61.99	0.619886	Brazil
Assessing the efficacy of two new formulations of larvicide pyriproxyfen for the control of Aedes aegypti using dissemination stations in two sites of Rio de Janeiro city	NO	Insecticidal	56.24	0.562397	Brazil
Assessing the efficacy of two new formulations of larvicide pyriproxyfen for the control of Aedes aegypti using dissemination stations in two sites of Rio de Janeiro city	NO	Insecticidal	67.25	0.672497	Brazil
Assessing the efficacy of two new formulations of larvicide pyriproxyfen for the control of Aedes aegypti using dissemination stations in two sites of Rio de Janeiro city	NO	Insecticidal	55	0.549956	Brazil
Targeted outdoor residual spraying, autodissemination devices and their combination against Aedes mosquitoes: field implementation in a Malaysian urban setting	YES	Insecticidal	10.4	0.104	Malaysia
Targeted outdoor residual spraying, autodissemination devices and their combination against Aedes mosquitoes: field implementation in a Malaysian urban setting	YES	Insecticidal	24.9	0.249	Malaysia
Targeted outdoor residual spraying, autodissemination devices and their combination against Aedes mosquitoes: field implementation in a Malaysian urban setting	YES	Insecticidal	8.9	0.089	Malaysia
Targeted outdoor residual spraying, autodissemination devices and their combination against Aedes mosquitoes: field implementation in a Malaysian urban setting	YES	Insecticidal	37.6	0.376	Malaysia
Targeted outdoor residual spraying, autodissemination devices and their combination against Aedes mosquitoes: field implementation in a Malaysian urban setting	YES	Insecticidal	-4.9	-0.049	Malaysia
Targeted outdoor residual spraying, autodissemination devices and their combination against Aedes mosquitoes: field implementation in a Malaysian urban setting	YES	Insecticidal	-35.6	-0.356	Malaysia
Effect of an ecosystem-centered community participation programme on the incidence of dengue. A field randomized, controlled trial	NO	Community	55.01	0.550056	Mexico
Efficient production of male Wolbachia-infected Aedes aegypti mosquitoes enables large-scale suppression of wild populations	YES	Replacement	98.11	0.98115	USA
Efficient production of male Wolbachia-infected Aedes aegypti mosquitoes enables large-scale suppression of wild populations	YES	Replacement	92.66	0.926623	USA
Efficient production of male Wolbachia-infected Aedes aegypti mosquitoes enables large-scale suppression of wild populations	YES	Replacement	98.84	0.988379	USA
Field-based evaluation of novaluron EC10 insect growth regulator, a chitin synthesis inhibitor against dengue vector breeding in leaf axils of pineapple plantations in Gampaha District, Sri Lanka	NO	Insecticidal	96.49	0.964881	Sri Lanka
Field-based evaluation of novaluron EC10 insect growth regulator, a chitin synthesis inhibitor against dengue vector breeding in leaf axils of pineapple plantations in Gampaha District, Sri Lanka	NO	Insecticidal	70.12	0.70119	Sri Lanka
Field-based evaluation of novaluron EC10 insect growth regulator, a chitin synthesis inhibitor against dengue vector breeding in leaf axils of pineapple plantations in Gampaha District, Sri Lanka	NO	Insecticidal	56.19	0.561905	Sri Lanka
Field-based evaluation of novaluron EC10 insect growth regulator, a chitin synthesis inhibitor against dengue vector breeding in leaf axils of pineapple plantations in Gampaha District, Sri Lanka	NO	Insecticidal	45.18	0.451786	Sri Lanka
Efficacy of Bacillus thuringiensis Treatment on Aedes Population Using Different Applications at High-Rise Buildings	NO	Insecticidal	22.4	0.223986	Malaysia
Efficacy of Bacillus thuringiensis Treatment on Aedes Population Using Different Applications at High-Rise Buildings	NO	Insecticidal	60.43	0.604344	Malaysia
Efficacy of Bacillus thuringiensis Treatment on Aedes Population Using Different Applications at High-Rise Buildings	NO	Insecticidal	-27.36	-0.273576	Malaysia
Efficacy of Bacillus thuringiensis Treatment on Aedes Population Using Different Applications at High-Rise Buildings	NO	Insecticidal	-49.24	-0.492437	Malaysia
Efficacy of Bacillus thuringiensis Treatment on Aedes Population Using Different Applications at High-Rise Buildings	NO	Insecticidal	29.13	0.291317	Malaysia
Efficacy of Bacillus thuringiensis Treatment on Aedes Population Using Different Applications at High-Rise Buildings	NO	Insecticidal	30.1	0.301015	Malaysia
Efficacy of Bacillus thuringiensis Treatment on Aedes Population Using Different Applications at High-Rise Buildings	NO	Insecticidal	35.19	0.351852	Malaysia
Efficacy of Bacillus thuringiensis Treatment on Aedes Population Using Different Applications at High-Rise Buildings	NO	Insecticidal	50	0.5	Malaysia
Efficacy of Bacillus thuringiensis Treatment on Aedes Population Using Different Applications at High-Rise Buildings	NO	Insecticidal	22.22	0.222222	Malaysia
Efficacy of Bacillus thuringiensis Treatment on Aedes Population Using Different Applications at High-Rise Buildings	NO	Insecticidal	-380	-3.8	Malaysia
Efficacy of Bacillus thuringiensis Treatment on Aedes Population Using Different Applications at High-Rise Buildings	NO	Insecticidal	74.07	0.740741	Malaysia
Efficacy of Bacillus thuringiensis Treatment on Aedes Population Using Different Applications at High-Rise Buildings	NO	Insecticidal	-46.67	-0.466667	Malaysia
Impact of a community-based intervention on Aedes aegypti and its spatial distribution in Ouagadougou, Burkina Faso	NO	Community	30.34	0.303366	Burkina Faso
Impact of a community-based intervention on Aedes aegypti and its spatial distribution in Ouagadougou, Burkina Faso	NO	Community	35.15	0.351515	Burkina Faso
Impact of a community-based intervention on Aedes aegypti and its spatial distribution in Ouagadougou, Burkina Faso	NO	Community	25.81	0.258147	Burkina Faso
Impact of a community-based intervention on Aedes aegypti and its spatial distribution in Ouagadougou, Burkina Faso	NO	Community	39.74	0.397402	Burkina Faso
Wide area spray of bacterial larvicide, Bacillus thuringiensis israelensis strain AM65-52, integrated in the national vector control program impacts dengue transmission in an urban township in Sibu district, Sarawak, Malaysia	YES	Insecticidal	93.6	0.935976	Malaysia
Wide area spray of bacterial larvicide, Bacillus thuringiensis israelensis strain AM65-52, integrated in the national vector control program impacts dengue transmission in an urban township in Sibu district, Sarawak, Malaysia	YES	Insecticidal	100	1	Malaysia
Wide area spray of bacterial larvicide, Bacillus thuringiensis israelensis strain AM65-52, integrated in the national vector control program impacts dengue transmission in an urban township in Sibu district, Sarawak, Malaysia	YES	Insecticidal	86.3	0.862981	Malaysia
Wide area spray of bacterial larvicide, Bacillus thuringiensis israelensis strain AM65-52, integrated in the national vector control program impacts dengue transmission in an urban township in Sibu district, Sarawak, Malaysia	YES	Insecticidal	100	1	Malaysia
Wide area spray of bacterial larvicide, Bacillus thuringiensis israelensis strain AM65-52, integrated in the national vector control program impacts dengue transmission in an urban township in Sibu district, Sarawak, Malaysia	YES	Insecticidal	69.62	0.696179	Malaysia
Wide area spray of bacterial larvicide, Bacillus thuringiensis israelensis strain AM65-52, integrated in the national vector control program impacts dengue transmission in an urban township in Sibu district, Sarawak, Malaysia	YES	Insecticidal	67.95	0.679455	Malaysia
Measuring mosquito control: adult-mosquito catches vs egg-trap data as endpoints of a cluster-randomized controlled trial of mosquito-disseminated pyriproxyfen	NO	Insecticidal	64.02	0.640218	Brazil
Measuring mosquito control: adult-mosquito catches vs egg-trap data as endpoints of a cluster-randomized controlled trial of mosquito-disseminated pyriproxyfen	NO	Insecticidal	-25.12	-0.251172	Brazil
The impact of insecticide treated curtains on dengue virus transmission: A cluster randomized trial in Iquitos, Peru	NO	Insecticidal	0.56	0.00555556	Peru.
Aedes aegypti Males as Vehicles for Insecticide Delivery	NO	Insecticidal	-0.16	-0.016	USA
Aedes aegypti Males as Vehicles for Insecticide Delivery	NO	Insecticidal	57.66	0.576613	USA
Aedes aegypti Males as Vehicles for Insecticide Delivery	NO	Insecticidal	88.23	0.882254	USA
Combined sterile insect technique and incompatible insect technique: The first proof-of-concept to suppress Aedes aegypti vector populations in semi-rural settings in Thailand	NO	Suppression	88.33	0.883283	Thailand
Integrated vector control of Aedes aegypti mosquitoes around target houses	NO	Suppression	78.92	0.789216	USA
Integrated vector control of Aedes aegypti mosquitoes around target houses	NO	Suppression	19.16	0.191574	USA
Effectiveness of a novel long-lasting pyriproxyfen larvicide (SumiLarv (R) 2MR) against Aedes mosquitoes in schools in Yangon, Myanmar	YES	Insecticidal	64.07	0.64069	Myanmar
FIELD EVALUATION OF INDOOR THERMAL FOG AND ULTRA-LOW VOLUME APPLICATIONS CONTROL OF AEDES AEGYPTI IN THAILAND	NO	Insecticidal	75.65	0.756522	Thailand
FIELD EVALUATION OF INDOOR THERMAL FOG AND ULTRA-LOW VOLUME APPLICATIONS CONTROL OF AEDES AEGYPTI IN THAILAND	NO	Insecticidal	-27.66	-0.276596	Thailand
FIELD EVALUATION OF INDOOR THERMAL FOG AND ULTRA-LOW VOLUME APPLICATIONS CONTROL OF AEDES AEGYPTI IN THAILAND	NO	Insecticidal	-24.44	-0.244444	Thailand
FIELD EVALUATION OF INDOOR THERMAL FOG AND ULTRA-LOW VOLUME APPLICATIONS CONTROL OF AEDES AEGYPTI IN THAILAND	NO	Insecticidal	-38.78	-0.387755	Thailand
FIELD EVALUATION OF INDOOR THERMAL FOG AND ULTRA-LOW VOLUME APPLICATIONS CONTROL OF AEDES AEGYPTI IN THAILAND	NO	Insecticidal	68	0.68	Thailand
FIELD EVALUATION OF INDOOR THERMAL FOG AND ULTRA-LOW VOLUME APPLICATIONS CONTROL OF AEDES AEGYPTI IN THAILAND	NO	Insecticidal	-124	-1.24	Thailand
FIELD EVALUATION OF INDOOR THERMAL FOG AND ULTRA-LOW VOLUME APPLICATIONS CONTROL OF AEDES AEGYPTI IN THAILAND	NO	Insecticidal	61.6	0.616	Thailand
FIELD EVALUATION OF INDOOR THERMAL FOG AND ULTRA-LOW VOLUME APPLICATIONS CONTROL OF AEDES AEGYPTI IN THAILAND	NO	Insecticidal	39.39	0.393939	Thailand
FIELD EVALUATION OF INDOOR THERMAL FOG AND ULTRA-LOW VOLUME APPLICATIONS CONTROL OF AEDES AEGYPTI IN THAILAND	NO	Insecticidal	42.61	0.426063	Thailand
FIELD EVALUATION OF INDOOR THERMAL FOG AND ULTRA-LOW VOLUME APPLICATIONS CONTROL OF AEDES AEGYPTI IN THAILAND	NO	Insecticidal	17.14	0.171429	Thailand
FIELD EVALUATION OF INDOOR THERMAL FOG AND ULTRA-LOW VOLUME APPLICATIONS CONTROL OF AEDES AEGYPTI IN THAILAND	NO	Insecticidal	47.95	0.479541	Thailand
FIELD EVALUATION OF INDOOR THERMAL FOG AND ULTRA-LOW VOLUME APPLICATIONS CONTROL OF AEDES AEGYPTI IN THAILAND	NO	Insecticidal	22.02	0.220168	Thailand
Mosquito-Disseminated Insecticide for Citywide Vector Control and Its Potential to Block Arbovirus Epidemics: Entomological Observations and Modeling Results from Amazonian Brazil	NO	Insecticidal	86.17	0.861702	Brazil
Mosquito-Disseminated Insecticide for Citywide Vector Control and Its Potential to Block Arbovirus Epidemics: Entomological Observations and Modeling Results from Amazonian Brazil	NO	Insecticidal	91.44	0.914387	Brazil
Effect of interruption of over-flooding releases of transgenic mosquitoes over wild population of Aedes aegypti: two case studies in Brazil	NO	Suppression	70.09	0.700893	Brazil
Effect of interruption of over-flooding releases of transgenic mosquitoes over wild population of Aedes aegypti: two case studies in Brazil	NO	Suppression	72.25	0.722469	Brazil
Effect of interruption of over-flooding releases of transgenic mosquitoes over wild population of Aedes aegypti: two case studies in Brazil	NO	Suppression	57.14	0.571429	Brazil
Effect of interruption of over-flooding releases of transgenic mosquitoes over wild population of Aedes aegypti: two case studies in Brazil	NO	Suppression	44.12	0.441176	Brazil
The additional benefit of residual spraying and insecticide-treated curtains for dengue control over current best practice in Cuba: Evaluation of disease incidence in a cluster randomized trial in a low burden setting with intensive routine control	NO	Insecticidal	17.42	0.174183	Cuba
The additional benefit of residual spraying and insecticide-treated curtains for dengue control over current best practice in Cuba: Evaluation of disease incidence in a cluster randomized trial in a low burden setting with intensive routine control	NO	Insecticidal	0.69	0.069	Cuba
The additional benefit of residual spraying and insecticide-treated curtains for dengue control over current best practice in Cuba: Evaluation of disease incidence in a cluster randomized trial in a low burden setting with intensive routine control	NO	Insecticidal	37.19	0.371901	Cuba
The additional benefit of residual spraying and insecticide-treated curtains for dengue control over current best practice in Cuba: Evaluation of disease incidence in a cluster randomized trial in a low burden setting with intensive routine control	NO	Insecticidal	20.13	0.201259	Cuba
The additional benefit of residual spraying and insecticide-treated curtains for dengue control over current best practice in Cuba: Evaluation of disease incidence in a cluster randomized trial in a low burden setting with intensive routine control	NO	Insecticidal	45.71	0.457143	Cuba
The additional benefit of residual spraying and insecticide-treated curtains for dengue control over current best practice in Cuba: Evaluation of disease incidence in a cluster randomized trial in a low burden setting with intensive routine control	NO	Insecticidal	0.65	0.065	Cuba
Control of Aedes aegypti Breeding: A Novel Intervention for Prevention and Control of Dengue in an Endemic Zone of Delhi, India	NO	Insecticidal	99.42	0.994174	India
Control of Aedes aegypti Breeding: A Novel Intervention for Prevention and Control of Dengue in an Endemic Zone of Delhi, India	NO	Insecticidal	99.15	0.991479	India
Control of Aedes aegypti Breeding: A Novel Intervention for Prevention and Control of Dengue in an Endemic Zone of Delhi, India	NO	Insecticidal	100	1	India
Control of Aedes aegypti Breeding: A Novel Intervention for Prevention and Control of Dengue in an Endemic Zone of Delhi, India	NO	Insecticidal	99.72	0.997186	India
Control of Aedes aegypti Breeding: A Novel Intervention for Prevention and Control of Dengue in an Endemic Zone of Delhi, India	NO	Insecticidal	95.06	0.95063	India
Control of Aedes aegypti Breeding: A Novel Intervention for Prevention and Control of Dengue in an Endemic Zone of Delhi, India	NO	Insecticidal	86.02	0.860157	India
Control of Aedes aegypti Breeding: A Novel Intervention for Prevention and Control of Dengue in an Endemic Zone of Delhi, India	NO	Insecticidal	99.85	0.998477	India
Control of Aedes aegypti Breeding: A Novel Intervention for Prevention and Control of Dengue in an Endemic Zone of Delhi, India	NO	Insecticidal	97.38	0.973838	India
Bacterial Larvicide, Bacillus thuringiensis israelensis Strain AM 65-52 Water Dispersible Granule Formulation Impacts Both Dengue Vector, Aedes aegypti (L.) Population Density and Disease Transmission in Cambodia	YES	Insecticidal	15.48	0.154755	Cambodia
Bacterial Larvicide, Bacillus thuringiensis israelensis Strain AM 65-52 Water Dispersible Granule Formulation Impacts Both Dengue Vector, Aedes aegypti (L.) Population Density and Disease Transmission in Cambodia	YES	Insecticidal	10.51	0.105085	Cambodia
Bacterial Larvicide, Bacillus thuringiensis israelensis Strain AM 65-52 Water Dispersible Granule Formulation Impacts Both Dengue Vector, Aedes aegypti (L.) Population Density and Disease Transmission in Cambodia	YES	Insecticidal	71.51	0.715086	Cambodia
Bacterial Larvicide, Bacillus thuringiensis israelensis Strain AM 65-52 Water Dispersible Granule Formulation Impacts Both Dengue Vector, Aedes aegypti (L.) Population Density and Disease Transmission in Cambodia	YES	Insecticidal	65.29	0.652899	Cambodia
Bacterial Larvicide, Bacillus thuringiensis israelensis Strain AM 65-52 Water Dispersible Granule Formulation Impacts Both Dengue Vector, Aedes aegypti (L.) Population Density and Disease Transmission in Cambodia	YES	Insecticidal	67.7	0.677017	Cambodia
Bacterial Larvicide, Bacillus thuringiensis israelensis Strain AM 65-52 Water Dispersible Granule Formulation Impacts Both Dengue Vector, Aedes aegypti (L.) Population Density and Disease Transmission in Cambodia	YES	Insecticidal	59.57	0.595728	Cambodia
Suppression of a Field Population of Aedes aegypti in Brazil by Sustained Release of Transgenic Male Mosquitoes	YES	Suppression	95.22	0.952153	Brazil
Suppression of a Field Population of Aedes aegypti in Brazil by Sustained Release of Transgenic Male Mosquitoes	YES	Suppression	78.26	0.782609	Brazil
No Effect of Insecticide Treated Curtain Deployment on Aedes Infestation in a Cluster Randomized Trial in a Setting of Low Dengue Transmission in Guantanamo, Cuba	NO	Insecticidal	-52.91	-0.529101	Cuba
Effectiveness and feasibility of long-lasting insecticide-treated curtains and water container covers for dengue vector control in Colombia: a cluster randomised trial	NO	Insecticidal	-54.95	-0.549451	Cambodia
Effectiveness and feasibility of long-lasting insecticide-treated curtains and water container covers for dengue vector control in Colombia: a cluster randomised trial	NO	Insecticidal	18.22	0.182234	Cambodia
Effectiveness and feasibility of long-lasting insecticide-treated curtains and water container covers for dengue vector control in Colombia: a cluster randomised trial	NO	Insecticidal	-184.09	-1.84091	Cambodia
Effectiveness and feasibility of long-lasting insecticide-treated curtains and water container covers for dengue vector control in Colombia: a cluster randomised trial	NO	Insecticidal	60.8	0.607955	Cambodia
Effectiveness and feasibility of long-lasting insecticide-treated curtains and water container covers for dengue vector control in Colombia: a cluster randomised trial	NO	Insecticidal	31.01	0.310142	Cambodia
Effectiveness and feasibility of long-lasting insecticide-treated curtains and water container covers for dengue vector control in Colombia: a cluster randomised trial	NO	Insecticidal	-44.64	-0.446429	Cambodia
Effectiveness and feasibility of long-lasting insecticide-treated curtains and water container covers for dengue vector control in Colombia: a cluster randomised trial	NO	Insecticidal	-19.15	-0.191452	Cambodia
Effectiveness and feasibility of long-lasting insecticide-treated curtains and water container covers for dengue vector control in Colombia: a cluster randomised trial	NO	Insecticidal	5.87	0.0587198	Cambodia
Effectiveness and feasibility of long-lasting insecticide-treated curtains and water container covers for dengue vector control in Colombia: a cluster randomised trial	NO	Insecticidal	31.89	0.318919	Cambodia
Effectiveness and feasibility of long-lasting insecticide-treated curtains and water container covers for dengue vector control in Colombia: a cluster randomised trial	NO	Insecticidal	-12.27	-0.122661	Cambodia
Effectiveness and feasibility of long-lasting insecticide-treated curtains and water container covers for dengue vector control in Colombia: a cluster randomised trial	NO	Insecticidal	-0.26	-0.00260417	Cambodia
Effectiveness and feasibility of long-lasting insecticide-treated curtains and water container covers for dengue vector control in Colombia: a cluster randomised trial	NO	Insecticidal	53.12	0.53125	Cambodia
Effectiveness and feasibility of long-lasting insecticide-treated curtains and water container covers for dengue vector control in Colombia: a cluster randomised trial	NO	Insecticidal	24.87	0.248711	Cambodia
Effectiveness and feasibility of long-lasting insecticide-treated curtains and water container covers for dengue vector control in Colombia: a cluster randomised trial	NO	Insecticidal	-60.39	-0.603939	Cambodia
Effectiveness and feasibility of long-lasting insecticide-treated curtains and water container covers for dengue vector control in Colombia: a cluster randomised trial	NO	Insecticidal	-14.93	-0.149338	Cambodia
Effectiveness and feasibility of long-lasting insecticide-treated curtains and water container covers for dengue vector control in Colombia: a cluster randomised trial	NO	Insecticidal	-16.87	-0.168696	Cambodia
Entomological impact and social participation in dengue control: a cluster randomized trial in Fortaleza, Brazil	NO	Community	58.08	0.580767	Brazil
Entomological impact and social participation in dengue control: a cluster randomized trial in Fortaleza, Brazil	NO	Community	71.88	0.718806	Brazil
Entomological impact and social participation in dengue control: a cluster randomized trial in Fortaleza, Brazil	NO	Community	63.3	0.632956	Brazil
Entomological impact and social participation in dengue control: a cluster randomized trial in Fortaleza, Brazil	NO	Community	75.4	0.753968	Brazil
Integrating participatory community mobilization processes to improve dengue prevention: an eco-bio-social scaling up of local success in Machala, Ecuador	NO	Community	64.66	0.646649	Ecuador
Use of the CDC Autocidal Gravid Ovitrap to Control and Prevent Outbreaks of Aedes aegypti (Diptera: Culicidae)	NO	Suppression	59.18	0.591837	USA
Use of the CDC Autocidal Gravid Ovitrap to Control and Prevent Outbreaks of Aedes aegypti (Diptera: Culicidae)	NO	Suppression	54.55	0.545544	USA
Field trial on a novel control method for the dengue vector, Aedes aegypti by the systematic use of Olyset (R) Net and pyriproxyfen in Southern Vietnam	NO	Insecticidal	-105.88	-1.05882	Vietnam
Field trial on a novel control method for the dengue vector, Aedes aegypti by the systematic use of Olyset (R) Net and pyriproxyfen in Southern Vietnam	NO	Insecticidal	40.04	0.400355	Vietnam
Field trial on a novel control method for the dengue vector, Aedes aegypti by the systematic use of Olyset (R) Net and pyriproxyfen in Southern Vietnam	NO	Insecticidal	73.83	0.738307	Vietnam
A Cluster-Randomized Trial of Insecticide-Treated Curtains for Dengue Vector Control in Thailand	NO	Insecticidal	6.25	0.0625	Thailand
A Cluster-Randomized Trial of Insecticide-Treated Curtains for Dengue Vector Control in Thailand	NO	Insecticidal	-20.19	-0.201923	Thailand
A Cluster-Randomized Trial of Insecticide-Treated Curtains for Dengue Vector Control in Thailand	NO	Insecticidal	-3.7	-0.037037	Thailand
A Cluster-Randomized Trial of Insecticide-Treated Curtains for Dengue Vector Control in Thailand	NO	Insecticidal	-18.53	-0.185345	Thailand
A community empowerment strategy embedded in a routine dengue vector control programme: a cluster randomised controlled trial	NO	Community	36.98	0.369792	Cuba
Community-based control of Aedes aegypti by adoption of eco-health methods in Chennai City, India	NO	Community	99.24	0.992359	India
Community-based control of Aedes aegypti by adoption of eco-health methods in Chennai City, India	NO	Community	77.66	0.776623	India
Community-based control of Aedes aegypti by adoption of eco-health methods in Chennai City, India	NO	Community	84.53	0.845277	India
Community-based control of Aedes aegypti by adoption of eco-health methods in Chennai City, India	NO	Community	85.52	0.855171	India
Combining two teaching techniques for young children on Aedes aegypti control: effects on entomological indices in western Mexico	NO	Community	95.03	0.950346	Mexico
Combining two teaching techniques for young children on Aedes aegypti control: effects on entomological indices in western Mexico	NO	Community	52.09	0.520859	Mexico
Combining two teaching techniques for young children on Aedes aegypti control: effects on entomological indices in western Mexico	NO	Community	93.44	0.934368	Mexico
Combining two teaching techniques for young children on Aedes aegypti control: effects on entomological indices in western Mexico	NO	Community	51.37	0.513745	Mexico
Community mobilization and household level waste management for dengue vector control in Gampaha district of Sri Lanka; an intervention study	NO	Community	84.69	0.8469	Sri Lanka
Application of eco-friendly tools and eco-biosocial strategies to control dengue vectors in urban and peri-urban settings in Thailand	NO	Insecticidal	-8.52	-0.0851623	Thailand
Application of eco-friendly tools and eco-biosocial strategies to control dengue vectors in urban and peri-urban settings in Thailand	NO	Insecticidal	-5.7	-0.0570264	Thailand
Application of eco-friendly tools and eco-biosocial strategies to control dengue vectors in urban and peri-urban settings in Thailand	NO	Insecticidal	-5.06	-0.0505599	Thailand
Application of eco-friendly tools and eco-biosocial strategies to control dengue vectors in urban and peri-urban settings in Thailand	NO	Insecticidal	-0.54	-0.00544932	Thailand
Application of eco-friendly tools and eco-biosocial strategies to control dengue vectors in urban and peri-urban settings in Thailand	NO	Insecticidal	-39.07	-0.390693	Thailand
Application of eco-friendly tools and eco-biosocial strategies to control dengue vectors in urban and peri-urban settings in Thailand	NO	Insecticidal	-34.83	-0.34832	Thailand
Application of eco-friendly tools and eco-biosocial strategies to control dengue vectors in urban and peri-urban settings in Thailand	NO	Insecticidal	13.06	0.130563	Thailand
Application of eco-friendly tools and eco-biosocial strategies to control dengue vectors in urban and peri-urban settings in Thailand	NO	Insecticidal	31.95	0.319503	Thailand
Application of eco-friendly tools and eco-biosocial strategies to control dengue vectors in urban and peri-urban settings in Thailand	NO	Insecticidal	-9.55	-0.0955177	Thailand
Dengue vector management using insecticide treated materials and targeted interventions on productive breeding-sites in Guatemala	NO	Insecticidal	43.59	0.43592	Guatemala
Dengue vector management using insecticide treated materials and targeted interventions on productive breeding-sites in Guatemala	NO	Insecticidal	81.19	0.81193	Guatemala
Pyrethroid Resistance Reduces the Efficacy of Space Sprays for Dengue Control on the Island of Martinique (Caribbean)	NO	Insecticidal	-52.8	-0.52795	Island of Martinique, Caribbean
Pyrethroid Resistance Reduces the Efficacy of Space Sprays for Dengue Control on the Island of Martinique (Caribbean)	NO	Insecticidal	-16.98	-0.169755	Island of Martinique, Caribbean
Pyrethroid Resistance Reduces the Efficacy of Space Sprays for Dengue Control on the Island of Martinique (Caribbean)	NO	Insecticidal	-32.24	-0.322395	Island of Martinique, Caribbean
Pyrethroid Resistance Reduces the Efficacy of Space Sprays for Dengue Control on the Island of Martinique (Caribbean)	NO	Insecticidal	36.28	0.362839	Island of Martinique, Caribbean
Pyrethroid Resistance Reduces the Efficacy of Space Sprays for Dengue Control on the Island of Martinique (Caribbean)	NO	Insecticidal	-27.35	-0.273516	Island of Martinique, Caribbean
Pyrethroid Resistance Reduces the Efficacy of Space Sprays for Dengue Control on the Island of Martinique (Caribbean)	NO	Insecticidal	-1.02	-0.0101768	Island of Martinique, Caribbean

## Sheet: RESTRICTED
Article Title	Did authors acknowledge presence of COI?	Intervention Type	% Reduction Ae. aegypti	reduction	COUNTRY
Preventive residual insecticide applications successfully controlled Aedes aegypti in Yucatan, Mexico	NO	Insecticidal	53.19	0.531884	Mexico
Preventive residual insecticide applications successfully controlled Aedes aegypti in Yucatan, Mexico	NO	Insecticidal	4.85	0.0485248	Mexico
Pilot trial using mass field-releases of sterile males produced with the incompatible and sterile insect techniques as part of integrated Aedes aegypti control in Mexico	NO	Suppression	15.71	0.15709	Mexico
Pilot trial using mass field-releases of sterile males produced with the incompatible and sterile insect techniques as part of integrated Aedes aegypti control in Mexico	NO	Suppression	89.09	0.890909	Mexico
Field evaluation of WALS truck-mounted A1 super duty mist sprayer® with VectoBac® WDG against Aedes aegypti (Diptera:Culicidae) populations in Manatee County, Florida	NO	Insecticidal	45.43	0.454262	USA
Field evaluation of WALS truck-mounted A1 super duty mist sprayer® with VectoBac® WDG against Aedes aegypti (Diptera:Culicidae) populations in Manatee County, Florida	NO	Insecticidal	33.91	0.339072	USA
Field evaluation of WALS truck-mounted A1 super duty mist sprayer® with VectoBac® WDG against Aedes aegypti (Diptera:Culicidae) populations in Manatee County, Florida	NO	Insecticidal	45.1	0.451017	USA
Larval source reduction with a purpose: Designing and evaluating a household- and school-based intervention in coastal Kenya	NO	Community	47.83	0.478304	Kenya
Larval source reduction with a purpose: Designing and evaluating a household- and school-based intervention in coastal Kenya	NO	Community	24.81	0.24812	Kenya
Evaluation of insecticide treated window curtains and water container covers for dengue vector control in a large-scale cluster-randomized trial in Venezuela	NO	Insecticidal	73.94	0.739439	Venezuel
Evaluation of insecticide treated window curtains and water container covers for dengue vector control in a large-scale cluster-randomized trial in Venezuela	NO	Insecticidal	28.21	0.282051	Venezuel
Evaluation of insecticide treated window curtains and water container covers for dengue vector control in a large-scale cluster-randomized trial in Venezuela	NO	Insecticidal	51.11	0.511138	Venezuel
Evaluation of insecticide treated window curtains and water container covers for dengue vector control in a large-scale cluster-randomized trial in Venezuela	NO	Insecticidal	59.77	0.597683	Venezuel
Evaluation of insecticide treated window curtains and water container covers for dengue vector control in a large-scale cluster-randomized trial in Venezuela	NO	Insecticidal	67.46	0.674564	Venezuel
Evaluation of insecticide treated window curtains and water container covers for dengue vector control in a large-scale cluster-randomized trial in Venezuela	NO	Insecticidal	47.35	0.473504	Venezuel
Evaluation of insecticide treated window curtains and water container covers for dengue vector control in a large-scale cluster-randomized trial in Venezuela	NO	Insecticidal	60.8	0.607964	Venezuel
Evaluation of insecticide treated window curtains and water container covers for dengue vector control in a large-scale cluster-randomized trial in Venezuela	NO	Insecticidal	62.95	0.629478	Venezuel
Evaluation of insecticide treated window curtains and water container covers for dengue vector control in a large-scale cluster-randomized trial in Venezuela	NO	Insecticidal	87.24	0.872435	Venezuel
Evaluation of insecticide treated window curtains and water container covers for dengue vector control in a large-scale cluster-randomized trial in Venezuela	NO	Insecticidal	97.28	0.9728	Venezuel
Evaluation of insecticide treated window curtains and water container covers for dengue vector control in a large-scale cluster-randomized trial in Venezuela	NO	Insecticidal	76.49	0.764867	Venezuel
Evaluation of insecticide treated window curtains and water container covers for dengue vector control in a large-scale cluster-randomized trial in Venezuela	NO	Insecticidal	84.57	0.845682	Venezuel
Releasing incompatible males drives strong suppression across populations of wild and Wolbachia-carrying Aedes aegypti in Australia	YES	Replacement	58.32	0.583199	Australia
Releasing incompatible males drives strong suppression across populations of wild and Wolbachia-carrying Aedes aegypti in Australia	YES	Replacement	14.31	0.143133	Australia
Releasing incompatible males drives strong suppression across populations of wild and Wolbachia-carrying Aedes aegypti in Australia	YES	Replacement	68.64	0.686354	Australia
Novel Sterile Insect Technology Program Results in Suppression of a Field Mosquito Population and Subsequently to Reduced Incidence of Dengue	YES	Suppression	69.95	0.699504	Brazil
Insecticide-treated house screening protects against Zika-infected Aedes aegypti in Merida, Mexico	NO	Suppression	30.23	0.302326	Mexico
Insecticide-treated house screening protects against Zika-infected Aedes aegypti in Merida, Mexico	NO	Suppression	29.41	0.294118	Mexico
Insecticide-treated house screening protects against Zika-infected Aedes aegypti in Merida, Mexico	NO	Suppression	13.4	0.134021	Mexico
Insecticide-treated house screening protects against Zika-infected Aedes aegypti in Merida, Mexico	NO	Suppression	-33.33	-0.333333	Mexico
Variable coverage in an Autocidal Gravid Ovitrap intervention impacts efficacy of Aedes aegypti control	NO	Suppression	-278.18	-2.78182	USA
Variable coverage in an Autocidal Gravid Ovitrap intervention impacts efficacy of Aedes aegypti control	NO	Suppression	16.67	0.166667	USA
Variable coverage in an Autocidal Gravid Ovitrap intervention impacts efficacy of Aedes aegypti control	NO	Suppression	90.91	0.909091	USA
Variable coverage in an Autocidal Gravid Ovitrap intervention impacts efficacy of Aedes aegypti control	NO	Suppression	10	0.1	USA
An evaluation of Bacillus thuringiensis israelensis (AM65-52) treatment for the control of Aedes aegypti using vehicle-mounted WALS® application in a densely populated urban area of Puerto Rico	NO	Insecticidal	46.69	0.466891	USA
An evaluation of Bacillus thuringiensis israelensis (AM65-52) treatment for the control of Aedes aegypti using vehicle-mounted WALS® application in a densely populated urban area of Puerto Rico	NO	Insecticidal	28.35	0.283518	USA
Sterile Insect Technique: Successful Suppression of an Aedes aegypti Field Population in Cuba	NO	Suppression	42.09	0.420899	Cuba
The entomological impact of passive metofluthrin emanators against indoor Aedes aegypti: A randomized field trial	NO	Insecticidal	44.5	0.444967	Mexico
Community engagement to control dengue and other vector-borne diseases in Alappuzha municipality, Kerala, India	NO	Community	62.72	0.627155	India
Community engagement to control dengue and other vector-borne diseases in Alappuzha municipality, Kerala, India	NO	Community	1.6	0.0159809	India
Community engagement to control dengue and other vector-borne diseases in Alappuzha municipality, Kerala, India	NO	Community	47.39	0.473938	India
Targeted outdoor residual spraying, autodissemination devices and their combination against Aedes mosquitoes: field implementation in a Malaysian urban setting	YES	Insecticidal	10.4	0.104	Malaysia
Targeted outdoor residual spraying, autodissemination devices and their combination against Aedes mosquitoes: field implementation in a Malaysian urban setting	YES	Insecticidal	24.9	0.249	Malaysia
Targeted outdoor residual spraying, autodissemination devices and their combination against Aedes mosquitoes: field implementation in a Malaysian urban setting	YES	Insecticidal	8.9	0.089	Malaysia
Targeted outdoor residual spraying, autodissemination devices and their combination against Aedes mosquitoes: field implementation in a Malaysian urban setting	YES	Insecticidal	37.6	0.376	Malaysia
Targeted outdoor residual spraying, autodissemination devices and their combination against Aedes mosquitoes: field implementation in a Malaysian urban setting	YES	Insecticidal	-4.9	-0.049	Malaysia
Targeted outdoor residual spraying, autodissemination devices and their combination against Aedes mosquitoes: field implementation in a Malaysian urban setting	YES	Insecticidal	-35.6	-0.356	Malaysia
Effect of an ecosystem-centered community participation programme on the incidence of dengue. A field randomized, controlled trial	NO	Community	55.01	0.550056	Mexico
Efficient production of male Wolbachia-infected Aedes aegypti mosquitoes enables large-scale suppression of wild populations	YES	Replacement	98.11	0.98115	USA
Efficient production of male Wolbachia-infected Aedes aegypti mosquitoes enables large-scale suppression of wild populations	YES	Replacement	92.66	0.926623	USA
Efficient production of male Wolbachia-infected Aedes aegypti mosquitoes enables large-scale suppression of wild populations	YES	Replacement	98.84	0.988379	USA
Field-based evaluation of novaluron EC10 insect growth regulator, a chitin synthesis inhibitor against dengue vector breeding in leaf axils of pineapple plantations in Gampaha District, Sri Lanka	NO	Insecticidal	96.49	0.964881	Sri Lanka
Field-based evaluation of novaluron EC10 insect growth regulator, a chitin synthesis inhibitor against dengue vector breeding in leaf axils of pineapple plantations in Gampaha District, Sri Lanka	NO	Insecticidal	70.12	0.70119	Sri Lanka
Field-based evaluation of novaluron EC10 insect growth regulator, a chitin synthesis inhibitor against dengue vector breeding in leaf axils of pineapple plantations in Gampaha District, Sri Lanka	NO	Insecticidal	56.19	0.561905	Sri Lanka
Field-based evaluation of novaluron EC10 insect growth regulator, a chitin synthesis inhibitor against dengue vector breeding in leaf axils of pineapple plantations in Gampaha District, Sri Lanka	NO	Insecticidal	45.18	0.451786	Sri Lanka
Efficacy of Bacillus thuringiensis Treatment on Aedes Population Using Different Applications at High-Rise Buildings	NO	Insecticidal	22.4	0.223986	Malaysia
Efficacy of Bacillus thuringiensis Treatment on Aedes Population Using Different Applications at High-Rise Buildings	NO	Insecticidal	60.43	0.604344	Malaysia
Efficacy of Bacillus thuringiensis Treatment on Aedes Population Using Different Applications at High-Rise Buildings	NO	Insecticidal	-27.36	-0.273576	Malaysia
Efficacy of Bacillus thuringiensis Treatment on Aedes Population Using Different Applications at High-Rise Buildings	NO	Insecticidal	-49.24	-0.492437	Malaysia
Efficacy of Bacillus thuringiensis Treatment on Aedes Population Using Different Applications at High-Rise Buildings	NO	Insecticidal	29.13	0.291317	Malaysia
Efficacy of Bacillus thuringiensis Treatment on Aedes Population Using Different Applications at High-Rise Buildings	NO	Insecticidal	30.1	0.301015	Malaysia
Efficacy of Bacillus thuringiensis Treatment on Aedes Population Using Different Applications at High-Rise Buildings	NO	Insecticidal	35.19	0.351852	Malaysia
Efficacy of Bacillus thuringiensis Treatment on Aedes Population Using Different Applications at High-Rise Buildings	NO	Insecticidal	50	0.5	Malaysia
Efficacy of Bacillus thuringiensis Treatment on Aedes Population Using Different Applications at High-Rise Buildings	NO	Insecticidal	22.22	0.222222	Malaysia
Efficacy of Bacillus thuringiensis Treatment on Aedes Population Using Different Applications at High-Rise Buildings	NO	Insecticidal	-380	-3.8	Malaysia
Efficacy of Bacillus thuringiensis Treatment on Aedes Population Using Different Applications at High-Rise Buildings	NO	Insecticidal	74.07	0.740741	Malaysia
Efficacy of Bacillus thuringiensis Treatment on Aedes Population Using Different Applications at High-Rise Buildings	NO	Insecticidal	-46.67	-0.466667	Malaysia
Impact of a community-based intervention on Aedes aegypti and its spatial distribution in Ouagadougou, Burkina Faso	NO	Community	30.34	0.303366	Burkina Faso
Impact of a community-based intervention on Aedes aegypti and its spatial distribution in Ouagadougou, Burkina Faso	NO	Community	35.15	0.351515	Burkina Faso
Impact of a community-based intervention on Aedes aegypti and its spatial distribution in Ouagadougou, Burkina Faso	NO	Community	25.81	0.258147	Burkina Faso
Impact of a community-based intervention on Aedes aegypti and its spatial distribution in Ouagadougou, Burkina Faso	NO	Community	39.74	0.397402	Burkina Faso
Wide area spray of bacterial larvicide, Bacillus thuringiensis israelensis strain AM65-52, integrated in the national vector control program impacts dengue transmission in an urban township in Sibu district, Sarawak, Malaysia	YES	Insecticidal	93.6	0.935976	Malaysia
Wide area spray of bacterial larvicide, Bacillus thuringiensis israelensis strain AM65-52, integrated in the national vector control program impacts dengue transmission in an urban township in Sibu district, Sarawak, Malaysia	YES	Insecticidal	100	1	Malaysia
Wide area spray of bacterial larvicide, Bacillus thuringiensis israelensis strain AM65-52, integrated in the national vector control program impacts dengue transmission in an urban township in Sibu district, Sarawak, Malaysia	YES	Insecticidal	86.3	0.862981	Malaysia
Wide area spray of bacterial larvicide, Bacillus thuringiensis israelensis strain AM65-52, integrated in the national vector control program impacts dengue transmission in an urban township in Sibu district, Sarawak, Malaysia	YES	Insecticidal	100	1	Malaysia
Wide area spray of bacterial larvicide, Bacillus thuringiensis israelensis strain AM65-52, integrated in the national vector control program impacts dengue transmission in an urban township in Sibu district, Sarawak, Malaysia	YES	Insecticidal	69.62	0.696179	Malaysia
Wide area spray of bacterial larvicide, Bacillus thuringiensis israelensis strain AM65-52, integrated in the national vector control program impacts dengue transmission in an urban township in Sibu district, Sarawak, Malaysia	YES	Insecticidal	67.95	0.679455	Malaysia
Measuring mosquito control: adult-mosquito catches vs egg-trap data as endpoints of a cluster-randomized controlled trial of mosquito-disseminated pyriproxyfen	NO	Insecticidal	64.02	0.640218	Brazil
Measuring mosquito control: adult-mosquito catches vs egg-trap data as endpoints of a cluster-randomized controlled trial of mosquito-disseminated pyriproxyfen	NO	Insecticidal	-25.12	-0.251172	Brazil
The impact of insecticide treated curtains on dengue virus transmission: A cluster randomized trial in Iquitos, Peru	NO	Insecticidal	0.56	0.00555556	Peru.
Aedes aegypti Males as Vehicles for Insecticide Delivery	NO	Insecticidal	-0.16	-0.016	USA
Aedes aegypti Males as Vehicles for Insecticide Delivery	NO	Insecticidal	57.66	0.576613	USA
Aedes aegypti Males as Vehicles for Insecticide Delivery	NO	Insecticidal	88.23	0.882254	USA
Combined sterile insect technique and incompatible insect technique: The first proof-of-concept to suppress Aedes aegypti vector populations in semi-rural settings in Thailand	NO	Suppression	88.33	0.883283	Thailand
Integrated vector control of Aedes aegypti mosquitoes around target houses	NO	Suppression	78.92	0.789216	USA
Integrated vector control of Aedes aegypti mosquitoes around target houses	NO	Suppression	19.16	0.191574	USA
Effectiveness of a novel long-lasting pyriproxyfen larvicide (SumiLarv (R) 2MR) against Aedes mosquitoes in schools in Yangon, Myanmar	YES	Insecticidal	64.07	0.64069	Myanmar
Mosquito-Disseminated Insecticide for Citywide Vector Control and Its Potential to Block Arbovirus Epidemics: Entomological Observations and Modeling Results from Amazonian Brazil	NO	Insecticidal	86.17	0.861702	Brazil
Mosquito-Disseminated Insecticide for Citywide Vector Control and Its Potential to Block Arbovirus Epidemics: Entomological Observations and Modeling Results from Amazonian Brazil	NO	Insecticidal	91.44	0.914387	Brazil
The additional benefit of residual spraying and insecticide-treated curtains for dengue control over current best practice in Cuba: Evaluation of disease incidence in a cluster randomized trial in a low burden setting with intensive routine control	NO	Insecticidal	17.42	0.174183	Cuba
The additional benefit of residual spraying and insecticide-treated curtains for dengue control over current best practice in Cuba: Evaluation of disease incidence in a cluster randomized trial in a low burden setting with intensive routine control	NO	Insecticidal	0.69	0.069	Cuba
The additional benefit of residual spraying and insecticide-treated curtains for dengue control over current best practice in Cuba: Evaluation of disease incidence in a cluster randomized trial in a low burden setting with intensive routine control	NO	Insecticidal	37.19	0.371901	Cuba
The additional benefit of residual spraying and insecticide-treated curtains for dengue control over current best practice in Cuba: Evaluation of disease incidence in a cluster randomized trial in a low burden setting with intensive routine control	NO	Insecticidal	20.13	0.201259	Cuba
The additional benefit of residual spraying and insecticide-treated curtains for dengue control over current best practice in Cuba: Evaluation of disease incidence in a cluster randomized trial in a low burden setting with intensive routine control	NO	Insecticidal	45.71	0.457143	Cuba
The additional benefit of residual spraying and insecticide-treated curtains for dengue control over current best practice in Cuba: Evaluation of disease incidence in a cluster randomized trial in a low burden setting with intensive routine control	NO	Insecticidal	0.65	0.065	Cuba
Control of Aedes aegypti Breeding: A Novel Intervention for Prevention and Control of Dengue in an Endemic Zone of Delhi, India	NO	Insecticidal	99.42	0.994174	India
Control of Aedes aegypti Breeding: A Novel Intervention for Prevention and Control of Dengue in an Endemic Zone of Delhi, India	NO	Insecticidal	99.15	0.991479	India
Control of Aedes aegypti Breeding: A Novel Intervention for Prevention and Control of Dengue in an Endemic Zone of Delhi, India	NO	Insecticidal	100	1	India
Control of Aedes aegypti Breeding: A Novel Intervention for Prevention and Control of Dengue in an Endemic Zone of Delhi, India	NO	Insecticidal	99.72	0.997186	India
Control of Aedes aegypti Breeding: A Novel Intervention for Prevention and Control of Dengue in an Endemic Zone of Delhi, India	NO	Insecticidal	95.06	0.95063	India
Control of Aedes aegypti Breeding: A Novel Intervention for Prevention and Control of Dengue in an Endemic Zone of Delhi, India	NO	Insecticidal	86.02	0.860157	India
Control of Aedes aegypti Breeding: A Novel Intervention for Prevention and Control of Dengue in an Endemic Zone of Delhi, India	NO	Insecticidal	99.85	0.998477	India
Control of Aedes aegypti Breeding: A Novel Intervention for Prevention and Control of Dengue in an Endemic Zone of Delhi, India	NO	Insecticidal	97.38	0.973838	India
Bacterial Larvicide, Bacillus thuringiensis israelensis Strain AM 65-52 Water Dispersible Granule Formulation Impacts Both Dengue Vector, Aedes aegypti (L.) Population Density and Disease Transmission in Cambodia	YES	Insecticidal	15.48	0.154755	Cambodia
Bacterial Larvicide, Bacillus thuringiensis israelensis Strain AM 65-52 Water Dispersible Granule Formulation Impacts Both Dengue Vector, Aedes aegypti (L.) Population Density and Disease Transmission in Cambodia	YES	Insecticidal	10.51	0.105085	Cambodia
Bacterial Larvicide, Bacillus thuringiensis israelensis Strain AM 65-52 Water Dispersible Granule Formulation Impacts Both Dengue Vector, Aedes aegypti (L.) Population Density and Disease Transmission in Cambodia	YES	Insecticidal	71.51	0.715086	Cambodia
Bacterial Larvicide, Bacillus thuringiensis israelensis Strain AM 65-52 Water Dispersible Granule Formulation Impacts Both Dengue Vector, Aedes aegypti (L.) Population Density and Disease Transmission in Cambodia	YES	Insecticidal	65.29	0.652899	Cambodia
Bacterial Larvicide, Bacillus thuringiensis israelensis Strain AM 65-52 Water Dispersible Granule Formulation Impacts Both Dengue Vector, Aedes aegypti (L.) Population Density and Disease Transmission in Cambodia	YES	Insecticidal	67.7	0.677017	Cambodia
Bacterial Larvicide, Bacillus thuringiensis israelensis Strain AM 65-52 Water Dispersible Granule Formulation Impacts Both Dengue Vector, Aedes aegypti (L.) Population Density and Disease Transmission in Cambodia	YES	Insecticidal	59.57	0.595728	Cambodia
Suppression of a Field Population of Aedes aegypti in Brazil by Sustained Release of Transgenic Male Mosquitoes	YES	Suppression	95.22	0.952153	Brazil
Suppression of a Field Population of Aedes aegypti in Brazil by Sustained Release of Transgenic Male Mosquitoes	YES	Suppression	78.26	0.782609	Brazil
No Effect of Insecticide Treated Curtain Deployment on Aedes Infestation in a Cluster Randomized Trial in a Setting of Low Dengue Transmission in Guantanamo, Cuba	NO	Insecticidal	-52.91	-0.529101	Cuba
Effectiveness and feasibility of long-lasting insecticide-treated curtains and water container covers for dengue vector control in Colombia: a cluster randomised trial	NO	Insecticidal	-54.95	-0.549451	Cambodia
Effectiveness and feasibility of long-lasting insecticide-treated curtains and water container covers for dengue vector control in Colombia: a cluster randomised trial	NO	Insecticidal	18.22	0.182234	Cambodia
Effectiveness and feasibility of long-lasting insecticide-treated curtains and water container covers for dengue vector control in Colombia: a cluster randomised trial	NO	Insecticidal	-184.09	-1.84091	Cambodia
Effectiveness and feasibility of long-lasting insecticide-treated curtains and water container covers for dengue vector control in Colombia: a cluster randomised trial	NO	Insecticidal	60.8	0.607955	Cambodia
Effectiveness and feasibility of long-lasting insecticide-treated curtains and water container covers for dengue vector control in Colombia: a cluster randomised trial	NO	Insecticidal	31.01	0.310142	Cambodia
Effectiveness and feasibility of long-lasting insecticide-treated curtains and water container covers for dengue vector control in Colombia: a cluster randomised trial	NO	Insecticidal	-44.64	-0.446429	Cambodia
Effectiveness and feasibility of long-lasting insecticide-treated curtains and water container covers for dengue vector control in Colombia: a cluster randomised trial	NO	Insecticidal	-19.15	-0.191452	Cambodia
Effectiveness and feasibility of long-lasting insecticide-treated curtains and water container covers for dengue vector control in Colombia: a cluster randomised trial	NO	Insecticidal	5.87	0.0587198	Cambodia
Effectiveness and feasibility of long-lasting insecticide-treated curtains and water container covers for dengue vector control in Colombia: a cluster randomised trial	NO	Insecticidal	31.89	0.318919	Cambodia
Effectiveness and feasibility of long-lasting insecticide-treated curtains and water container covers for dengue vector control in Colombia: a cluster randomised trial	NO	Insecticidal	-12.27	-0.122661	Cambodia
Effectiveness and feasibility of long-lasting insecticide-treated curtains and water container covers for dengue vector control in Colombia: a cluster randomised trial	NO	Insecticidal	-0.26	-0.00260417	Cambodia
Effectiveness and feasibility of long-lasting insecticide-treated curtains and water container covers for dengue vector control in Colombia: a cluster randomised trial	NO	Insecticidal	53.12	0.53125	Cambodia
Effectiveness and feasibility of long-lasting insecticide-treated curtains and water container covers for dengue vector control in Colombia: a cluster randomised trial	NO	Insecticidal	24.87	0.248711	Cambodia
Effectiveness and feasibility of long-lasting insecticide-treated curtains and water container covers for dengue vector control in Colombia: a cluster randomised trial	NO	Insecticidal	-60.39	-0.603939	Cambodia
Effectiveness and feasibility of long-lasting insecticide-treated curtains and water container covers for dengue vector control in Colombia: a cluster randomised trial	NO	Insecticidal	-14.93	-0.149338	Cambodia
Effectiveness and feasibility of long-lasting insecticide-treated curtains and water container covers for dengue vector control in Colombia: a cluster randomised trial	NO	Insecticidal	-16.87	-0.168696	Cambodia
Entomological impact and social participation in dengue control: a cluster randomized trial in Fortaleza, Brazil	NO	Community	58.08	0.580767	Brazil
Entomological impact and social participation in dengue control: a cluster randomized trial in Fortaleza, Brazil	NO	Community	71.88	0.718806	Brazil
Entomological impact and social participation in dengue control: a cluster randomized trial in Fortaleza, Brazil	NO	Community	63.3	0.632956	Brazil
Entomological impact and social participation in dengue control: a cluster randomized trial in Fortaleza, Brazil	NO	Community	75.4	0.753968	Brazil
Integrating participatory community mobilization processes to improve dengue prevention: an eco-bio-social scaling up of local success in Machala, Ecuador	NO	Community	64.66	0.646649	Ecuador
Field trial on a novel control method for the dengue vector, Aedes aegypti by the systematic use of Olyset (R) Net and pyriproxyfen in Southern Vietnam	NO	Insecticidal	-105.88	-1.05882	Vietnam
Field trial on a novel control method for the dengue vector, Aedes aegypti by the systematic use of Olyset (R) Net and pyriproxyfen in Southern Vietnam	NO	Insecticidal	40.04	0.400355	Vietnam
Field trial on a novel control method for the dengue vector, Aedes aegypti by the systematic use of Olyset (R) Net and pyriproxyfen in Southern Vietnam	NO	Insecticidal	73.83	0.738307	Vietnam
A Cluster-Randomized Trial of Insecticide-Treated Curtains for Dengue Vector Control in Thailand	NO	Insecticidal	6.25	0.0625	Thailand
A Cluster-Randomized Trial of Insecticide-Treated Curtains for Dengue Vector Control in Thailand	NO	Insecticidal	-20.19	-0.201923	Thailand
A Cluster-Randomized Trial of Insecticide-Treated Curtains for Dengue Vector Control in Thailand	NO	Insecticidal	-3.7	-0.037037	Thailand
A Cluster-Randomized Trial of Insecticide-Treated Curtains for Dengue Vector Control in Thailand	NO	Insecticidal	-18.53	-0.185345	Thailand
A community empowerment strategy embedded in a routine dengue vector control programme: a cluster randomised controlled trial	NO	Community	36.98	0.369792	Cuba
Dengue vector management using insecticide treated materials and targeted interventions on productive breeding-sites in Guatemala	NO	Insecticidal	43.59	0.43592	Guatemala
Dengue vector management using insecticide treated materials and targeted interventions on productive breeding-sites in Guatemala	NO	Insecticidal	81.19	0.81193	Guatemala
Pyrethroid Resistance Reduces the Efficacy of Space Sprays for Dengue Control on the Island of Martinique (Caribbean)	NO	Insecticidal	-52.8	-0.52795	Island of Martinique, Caribbean
Pyrethroid Resistance Reduces the Efficacy of Space Sprays for Dengue Control on the Island of Martinique (Caribbean)	NO	Insecticidal	-16.98	-0.169755	Island of Martinique, Caribbean
Pyrethroid Resistance Reduces the Efficacy of Space Sprays for Dengue Control on the Island of Martinique (Caribbean)	NO	Insecticidal	-32.24	-0.322395	Island of Martinique, Caribbean
Pyrethroid Resistance Reduces the Efficacy of Space Sprays for Dengue Control on the Island of Martinique (Caribbean)	NO	Insecticidal	36.28	0.362839	Island of Martinique, Caribbean
Pyrethroid Resistance Reduces the Efficacy of Space Sprays for Dengue Control on the Island of Martinique (Caribbean)	NO	Insecticidal	-27.35	-0.273516	Island of Martinique, Caribbean
Pyrethroid Resistance Reduces the Efficacy of Space Sprays for Dengue Control on the Island of Martinique (Caribbean)	NO	Insecticidal	-1.02	-0.0101768	Island of Martinique, Caribbean
